# Supplementary material for: (2-Formyl-6-methoxy­phenolato-κ2 O 1,O 2)(perchlorato-κO)(1,10-phenanthroline-κ2 N,N′)copper(II)
Source: Acta Crystallogr Sect E Struct Rep Online. 2008 Apr 16;64(Pt 5):m678. doi: 10.1107/S1600536808009975 (PMC2961256; doi:10.1107/S1600536808009975)
Supplement: Supplementary file 1 [file e-64-0m678-sup1.cif]

##############################################################################
###                                                                        ###
###        Electronic paper (Acta Crystallographica Section E)             ###
###                                                                        ###
##############################################################################
#                                                                            #
# This CIF contains the data in a paper accepted for publication in Acta     #
# Crystallographica Section E. It conforms to the requirements of Notes      #
# for Authors for Section E, and has been peer reviewed under the auspices   #
# of the IUCr Commission on Journals.                                        #
#                                                                            #
# Full details of the Crystallographic Information File format               #
# are given in the paper "The Crystallographic Information File (CIF):       #
# a New Standard Archive File for Crystallography" by S. R. Hall, F. H.      #
# Allen and I. D. Brown [Acta Cryst. (1991), A47, 655-685].                  #
#                                                                            #
# The current version of the core CIF dictionary is obtainable from          #
# ftp://ftp.iucr.org/pub/cif_core.dic. The current version number is 2.4.    #
#                                                                            #
# Software is freely available for graphical display of the structure(s) in  #
# this CIF.  For information consult the CIF home page http://www.iucr.org/  #
# cif/home.html                                                              #
#                                                                            #
# This file may be used for bona fide research purposes within the           #
# scientific community so long as proper attribution is given to the journal # 
# article from which it was obtained.                                        #
#                                                                            #
##############################################################################
                                             
data_global
_audit_creation_method     'from SHELXL97 CIF and IUCr SHELXL97-template'
_journal_date_recd_electronic     2008-03-17
_journal_date_accepted     2008-04-11
_journal_name_full     'Acta Crystallographica, Section E'
_journal_year     2008
_journal_volume     64
_journal_issue      5
_journal_page_first     m678
_journal_page_last     m678
_journal_paper_category     QM
_journal_coeditor_code     CV2393
_publ_contact_author_name     'Yan-Tuan Li'
_publ_contact_author_address
;
  Marine Drug and Food Institute, Ocean University of China
  Qingdao 266003
  People's Republic of China
;
_publ_contact_author_email     yantuanli@ouc.edu.cn
_publ_contact_author_fax     ?
_publ_contact_author_phone     '86 0532 82031695'
_publ_section_title
;\
(2-Formyl-6-methoxyphenolato-\k^2^<i>O</i>^1^,<i>O</i>^2^)(perchlorato-\
\k<i>O</i>)(1,10-phenanthroline-\k^2^<i>N</i>,<i>N</i>')copper(II)
;
loop_
    _publ_author_name
    _publ_author_address
    'Dong, Feng-Ying'
;
Marine Drug and Food Institute
Ocean University of China
Qingdao 266003
People's Republic of China
;
    'Sun, Yun-Ming'
;
Department of Plant Protection
Qingdao Agricultural University
Qingdao 266109
People's Republic of China
;
    'Li, Yan-Tuan'
;
Marine Drug and Food Institute
Ocean University of China
Qingdao 266003
People's Republic of China
;
    'Wu, Zhi-Yong'
;
Marine Drug and Food Institute
Ocean University of China
Qingdao 266003
People's Republic of China
;
data_I
_chemical_name_systematic
;
(2-Formyl-6-methoxyphenolato-\k^2^O^1^,O^2^)(perchlorato-\kO)(1,10-
phenanthroline-\k^2^N,N')copper(II)
;
_chemical_name_common     ?
_chemical_formula_moiety     'C20 H15 Cl Cu N2 O7'
_chemical_formula_sum     'C20 H15 Cl Cu N2 O7'
_chemical_formula_iupac     '[Cu (C8 H7 O3) (Cl O4) (C12 H8 N2)]'
_chemical_formula_weight     494.33
_chemical_melting_point     ?
_symmetry_cell_setting     monoclinic
_symmetry_space_group_name_H-M     'C 2/c'
_symmetry_space_group_name_Hall     '-C 2yc'
loop_
    _symmetry_equiv_pos_as_xyz
    'x, y, z'
    '-x, y, -z+1/2'
    'x+1/2, y+1/2, z'
    '-x+1/2, y+1/2, -z+1/2'
    '-x, -y, -z'
    'x, -y, z-1/2'
    '-x+1/2, -y+1/2, -z'
    'x+1/2, -y+1/2, z-1/2'
_cell_length_a     22.332(2)
_cell_length_b     9.3986(9)
_cell_length_c     18.339(2)
_cell_angle_alpha     90.00
_cell_angle_beta     96.733(2)
_cell_angle_gamma     90.00
_cell_volume     3822.7(7)
_cell_formula_units_Z     8
_cell_measurement_reflns_used     3881
_cell_measurement_theta_min     2.237
_cell_measurement_theta_max     27.271
_cell_measurement_temperature     298(2)
_exptl_crystal_description     block
_exptl_crystal_colour     green
_exptl_crystal_size_max     0.26
_exptl_crystal_size_mid     0.17
_exptl_crystal_size_min     0.13
_exptl_crystal_density_diffrn     1.718
_exptl_crystal_density_meas     ?
_exptl_crystal_density_method     'not measured'
_exptl_crystal_F_000     2008
_exptl_absorpt_coefficient_mu     1.332
_exptl_absorpt_correction_type     multi-scan
_exptl_absorpt_process_details     '(SADABS; Sheldrick, 1996)'
_exptl_absorpt_correction_T_min     0.7234
_exptl_absorpt_correction_T_max     0.8459
_exptl_special_details
;
;
_diffrn_ambient_temperature     298(2)
_diffrn_radiation_type     MoK\a
_diffrn_radiation_wavelength     0.71073
_diffrn_radiation_source     'fine-focus sealed tube'
_diffrn_radiation_monochromator     graphite
_diffrn_measurement_device_type     'Bruker SMART CCD area-detector'
_diffrn_measurement_method     '\f and \w'
_diffrn_detector_area_resol_mean     ?
_diffrn_reflns_number     9561
_diffrn_reflns_av_R_equivalents     0.0263
_diffrn_reflns_av_sigmaI/netI     0.0304
_diffrn_reflns_theta_min     1.84
_diffrn_reflns_theta_max     25.01
_diffrn_reflns_theta_full     25.01
_diffrn_measured_fraction_theta_max     1.000
_diffrn_measured_fraction_theta_full     1.000
_diffrn_reflns_limit_h_min     -26
_diffrn_reflns_limit_h_max     22
_diffrn_reflns_limit_k_min     -9
_diffrn_reflns_limit_k_max     11
_diffrn_reflns_limit_l_min     -21
_diffrn_reflns_limit_l_max     21
_diffrn_standards_number     0
_diffrn_standards_interval_count     ?
_diffrn_standards_interval_time     0
_diffrn_standards_decay_%     0
_refine_special_details
;
Refinement of <i>F</i>^2^ against ALL reflections. The weighted <i>R</i>-factor
<i>wR</i> and goodness of fit <i>S</i> are based on <i>F</i>^2^, conventional
<i>R</i>-factors <i>R</i> are based on <i>F</i>, with <i>F</i> set to zero for
negative <i>F</i>^2^. The threshold expression of <i>F</i>^2^ >
\s(<i>F</i>^2^) is used only for calculating <i>R</i>-factors(gt) <i>etc</i>.
and is not relevant to the choice of reflections for refinement.
<i>R</i>-factors based on <i>F</i>^2^ are statistically about twice as large
as those based on <i>F</i>, and <i>R</i>- factors based on ALL data will be
even larger.
;
_reflns_number_total     3374
_reflns_number_gt     2731
_reflns_threshold_expression     I>2\s(I)
_refine_ls_structure_factor_coef     Fsqd
_refine_ls_matrix_type     full
_refine_ls_R_factor_all     0.0528
_refine_ls_R_factor_gt     0.0404
_refine_ls_wR_factor_gt     0.1014
_refine_ls_wR_factor_ref     0.1094
_refine_ls_goodness_of_fit_ref     1.005
_refine_ls_restrained_S_all     1.005
_refine_ls_number_reflns     3374
_refine_ls_number_parameters     309
_refine_ls_number_restraints     0
_refine_ls_hydrogen_treatment     constr
_refine_ls_weighting_scheme     calc
_refine_ls_weighting_details
         'calc w=1/[\s^2^(Fo^2^)+(0.0555P)^2^+9.3448P] where P=(Fo^2^+2Fc^2^)/3'
_atom_sites_solution_hydrogens     geom
_atom_sites_solution_primary     direct
_atom_sites_solution_secondary     difmap
_refine_ls_shift/su_max     0.001
_refine_ls_shift/su_mean     0.000
_refine_diff_density_max     0.517
_refine_diff_density_min     -0.527
_refine_ls_extinction_method     none
_refine_ls_extinction_coef     ?
loop_
    _atom_type_symbol
    _atom_type_description
    _atom_type_scat_dispersion_real
    _atom_type_scat_dispersion_imag
    _atom_type_scat_source
    'C' 'C' 0.0033 0.0016
                         'International Tables Vol C Tables 4.2.6.8 and 6.1.1.4'
    'H' 'H' 0.0000 0.0000
                         'International Tables Vol C Tables 4.2.6.8 and 6.1.1.4'
    'N' 'N' 0.0061 0.0033
                         'International Tables Vol C Tables 4.2.6.8 and 6.1.1.4'
    'O' 'O' 0.0106 0.0060
                         'International Tables Vol C Tables 4.2.6.8 and 6.1.1.4'
    'Cu' 'Cu' 0.3201 1.2651
                         'International Tables Vol C Tables 4.2.6.8 and 6.1.1.4'
    'Cl' 'Cl' 0.1484 0.1585
                         'International Tables Vol C Tables 4.2.6.8 and 6.1.1.4'
_computing_data_collection     'SMART (Bruker, 1998)'
_computing_cell_refinement     'SAINT (Bruker, 1998)'
_computing_data_reduction     'SAINT (Bruker, 1998)'
_computing_structure_solution     'SHELXS97 (Sheldrick, 2008)'
_computing_structure_refinement     'SHELXL97 (Sheldrick, 2008)'
_computing_molecular_graphics     'SHELXTL (Sheldrick, 2008)'
_computing_publication_material     'SHELXTL (Sheldrick, 2008)'
loop_
    _atom_site_type_symbol
    _atom_site_label
    _atom_site_fract_x
    _atom_site_fract_y
    _atom_site_fract_z
    _atom_site_U_iso_or_equiv
    _atom_site_adp_type
    _atom_site_calc_flag
    _atom_site_refinement_flags
    _atom_site_occupancy
    _atom_site_disorder_assembly
    _atom_site_disorder_group
    Cu Cu1 0.188504(18) 0.31643(4) 0.04538(2) 0.03647(16) Uani d . 1 . .
    Cl Cl1 0.10243(5) 0.11761(11) 0.16636(6) 0.0566(3) Uani d . 1 . .
    N N1 0.13385(12) 0.4848(3) 0.01905(15) 0.0371(6) Uani d . 1 . .
    N N2 0.13152(12) 0.2220(3) -0.03161(14) 0.0335(6) Uani d . 1 . .
    O O1 0.23634(11) 0.4265(2) 0.11935(13) 0.0423(6) Uani d . 1 . .
    O O2 0.23876(10) 0.1526(2) 0.06151(12) 0.0384(6) Uani d . 1 . .
    O O3 0.27110(11) -0.1131(2) 0.08481(13) 0.0454(6) Uani d . 1 . .
    O O4 0.12199(17) 0.2487(3) 0.14103(19) 0.0820(10) Uani d . 1 A .
    O O5 0.0588(4) 0.0750(10) 0.1043(5) 0.109(4) Uani d P 0.525(13) A 1
    O O6 0.0777(7) 0.1165(15) 0.2296(6) 0.133(6) Uani d P 0.525(13) A 1
    O O7 0.1471(4) 0.0082(10) 0.1615(7) 0.115(5) Uani d P 0.525(13) A 1
    O O5' 0.1432(5) 0.1020(11) 0.2320(6) 0.116(5) Uani d P 0.475(13) A 2
    O O6' 0.1046(7) 0.0038(12) 0.1247(6) 0.125(5) Uani d P 0.475(13) A 2
    O O7' 0.0456(5) 0.1427(13) 0.1921(8) 0.107(5) Uani d P 0.475(13) A 2
    C C1 0.27125(15) 0.3732(4) 0.17002(19) 0.0397(8) Uani d . 1 . .
    H H1 0.2873 0.4352 0.2068 0.048 Uiso calc R 1 . .
    C C2 0.28934(14) 0.2287(4) 0.17814(18) 0.0343(7) Uani d . 1 . .
    C C3 0.27120(14) 0.1246(4) 0.12378(17) 0.0327(7) Uani d . 1 . .
    C C4 0.29105(15) -0.0172(4) 0.13831(17) 0.0355(7) Uani d . 1 . .
    C C5 0.32785(15) -0.0494(4) 0.20140(19) 0.0427(8) Uani d . 1 . .
    H H5 0.3408 -0.1427 0.2098 0.051 Uiso calc R 1 . .
    C C6 0.34618(16) 0.0553(4) 0.2532(2) 0.0471(9) Uani d . 1 . .
    H H6 0.3714 0.0314 0.2954 0.057 Uiso calc R 1 . .
    C C7 0.32762(16) 0.1911(4) 0.24245(19) 0.0446(9) Uani d . 1 . .
    H H7 0.3400 0.2601 0.2773 0.054 Uiso calc R 1 . .
    C C8 0.2885(2) -0.2566(4) 0.0982(2) 0.0574(11) Uani d . 1 . .
    H H8A 0.3317 -0.2631 0.1047 0.086 Uiso calc R 1 . .
    H H8B 0.2727 -0.3143 0.0571 0.086 Uiso calc R 1 . .
    H H8C 0.2729 -0.2898 0.1417 0.086 Uiso calc R 1 . .
    C C9 0.13505(17) 0.6141(4) 0.0476(2) 0.0461(9) Uani d . 1 . .
    H H9 0.1648 0.6364 0.0857 0.055 Uiso calc R 1 . .
    C C10 0.09285(19) 0.7191(4) 0.0221(2) 0.0562(11) Uani d . 1 . .
    H H10 0.0945 0.8088 0.0436 0.067 Uiso calc R 1 . .
    C C11 0.04975(18) 0.6887(4) -0.0340(2) 0.0554(11) Uani d . 1 . .
    H H11 0.0217 0.7577 -0.0511 0.067 Uiso calc R 1 . .
    C C12 0.04740(16) 0.5535(4) -0.0665(2) 0.0470(9) Uani d . 1 . .
    C C13 0.09052(14) 0.4546(4) -0.03700(18) 0.0362(8) Uani d . 1 . .
    C C14 0.08937(15) 0.3117(4) -0.06422(18) 0.0360(8) Uani d . 1 . .
    C C15 0.04546(16) 0.2703(4) -0.12121(19) 0.0451(9) Uani d . 1 . .
    C C16 0.04672(17) 0.1275(5) -0.1436(2) 0.0528(10) Uani d . 1 . .
    H H16 0.0186 0.0944 -0.1811 0.063 Uiso calc R 1 . .
    C C17 0.08918(18) 0.0381(4) -0.1103(2) 0.0505(9) Uani d . 1 . .
    H H17 0.0903 -0.0563 -0.1253 0.061 Uiso calc R 1 . .
    C C18 0.13112(16) 0.0874(4) -0.05372(19) 0.0420(8) Uani d . 1 . .
    H H18 0.1595 0.0245 -0.0309 0.050 Uiso calc R 1 . .
    C C19 0.00371(17) 0.5082(5) -0.1256(2) 0.0576(11) Uani d . 1 . .
    H H19 -0.0246 0.5732 -0.1468 0.069 Uiso calc R 1 . .
    C C20 0.00277(18) 0.3747(5) -0.1509(2) 0.0582(11) Uani d . 1 . .
    H H20 -0.0265 0.3489 -0.1890 0.070 Uiso calc R 1 . .
loop_
    _atom_site_aniso_label
    _atom_site_aniso_U_11
    _atom_site_aniso_U_22
    _atom_site_aniso_U_33
    _atom_site_aniso_U_12
    _atom_site_aniso_U_13
    _atom_site_aniso_U_23
    Cu1 0.0394(3) 0.0299(2) 0.0376(2) 0.00616(17) -0.00553(17) 0.00138(18)
    Cl1 0.0526(6) 0.0501(6) 0.0662(7) -0.0052(5) 0.0029(5) 0.0124(5)
    N1 0.0390(15) 0.0334(16) 0.0393(15) 0.0047(12) 0.0065(13) 0.0045(13)
    N2 0.0315(14) 0.0320(15) 0.0366(15) 0.0019(11) 0.0017(12) 0.0044(12)
    O1 0.0485(14) 0.0300(13) 0.0458(14) 0.0028(10) -0.0058(12) -0.0011(11)
    O2 0.0459(14) 0.0338(13) 0.0321(12) 0.0084(10) -0.0096(10) 0.0003(10)
    O3 0.0582(16) 0.0298(13) 0.0453(14) 0.0069(11) -0.0066(12) -0.0024(11)
    O4 0.116(3) 0.054(2) 0.083(2) -0.0084(19) 0.041(2) 0.0074(18)
    O5 0.086(6) 0.104(7) 0.124(7) -0.020(5) -0.037(5) 0.023(5)
    O6 0.161(17) 0.153(11) 0.092(8) -0.031(10) 0.047(8) 0.032(7)
    O7 0.093(7) 0.081(6) 0.167(12) 0.014(5) -0.003(6) 0.038(7)
    O5' 0.134(10) 0.098(7) 0.099(8) 0.017(6) -0.061(6) 0.027(6)
    O6' 0.165(16) 0.085(7) 0.120(9) -0.016(9) 0.001(9) -0.035(7)
    O7' 0.072(7) 0.105(7) 0.149(13) 0.001(5) 0.032(6) 0.031(8)
    C1 0.0415(19) 0.039(2) 0.0375(19) -0.0060(16) 0.0003(16) -0.0054(16)
    C2 0.0345(17) 0.0327(18) 0.0351(17) -0.0034(14) 0.0017(14) 0.0042(14)
    C3 0.0284(16) 0.0364(18) 0.0325(17) 0.0007(13) -0.0002(13) 0.0021(15)
    C4 0.0354(17) 0.0359(19) 0.0350(18) 0.0014(14) 0.0032(14) 0.0034(15)
    C5 0.042(2) 0.040(2) 0.045(2) 0.0049(16) 0.0004(16) 0.0116(17)
    C6 0.042(2) 0.057(2) 0.0379(19) -0.0005(18) -0.0116(16) 0.0134(18)
    C7 0.046(2) 0.050(2) 0.0356(19) -0.0080(17) -0.0036(16) 0.0003(16)
    C8 0.069(3) 0.033(2) 0.068(3) 0.0084(19) 0.000(2) 0.001(2)
    C9 0.052(2) 0.039(2) 0.048(2) 0.0036(17) 0.0075(17) 0.0036(17)
    C10 0.067(3) 0.036(2) 0.068(3) 0.0133(19) 0.020(2) 0.004(2)
    C11 0.051(2) 0.046(2) 0.071(3) 0.0207(18) 0.012(2) 0.019(2)
    C12 0.040(2) 0.050(2) 0.053(2) 0.0131(17) 0.0121(17) 0.0177(19)
    C13 0.0325(17) 0.041(2) 0.0352(17) 0.0056(14) 0.0064(14) 0.0131(15)
    C14 0.0327(17) 0.041(2) 0.0346(17) 0.0029(14) 0.0062(14) 0.0078(15)
    C15 0.0359(19) 0.057(2) 0.041(2) -0.0003(17) 0.0000(15) 0.0052(18)
    C16 0.046(2) 0.063(3) 0.046(2) -0.0093(19) -0.0073(18) -0.002(2)
    C17 0.055(2) 0.046(2) 0.050(2) -0.0061(18) 0.0014(18) -0.0046(18)
    C18 0.046(2) 0.037(2) 0.043(2) 0.0028(16) 0.0035(16) 0.0057(16)
    C19 0.040(2) 0.071(3) 0.060(3) 0.019(2) -0.0037(18) 0.018(2)
    C20 0.040(2) 0.078(3) 0.053(2) 0.007(2) -0.0105(18) 0.007(2)
_geom_special_details
;
All e.s.d.'s (except the e.s.d. in the dihedral angle between two l.s. planes)
are estimated using the full covariance matrix. The cell e.s.d.'s are taken
into account individually in the estimation of e.s.d.'s in distances, angles
and torsion angles; correlations between e.s.d.'s in cell parameters are only
used when they are defined by crystal symmetry. An approximate (isotropic)
treatment of cell e.s.d.'s is used for estimating e.s.d.'s involving l.s.
planes.
;
loop_
    _geom_bond_atom_site_label_1
    _geom_bond_atom_site_label_2
    _geom_bond_site_symmetry_2
    _geom_bond_distance
    _geom_bond_publ_flag
    Cu1 O2 . 1.908(2) ?
    Cu1 O1 . 1.927(2) ?
    Cu1 N2 . 1.995(3) ?
    Cu1 N1 . 2.022(3) ?
    Cu1 O4 . 2.510(3) ?
    Cl1 O6' . 1.319(10) ?
    Cl1 O6 . 1.342(11) ?
    Cl1 O4 . 1.405(3) ?
    Cl1 O7' . 1.424(11) ?
    Cl1 O5' . 1.429(8) ?
    Cl1 O7 . 1.442(9) ?
    Cl1 O5 . 1.465(8) ?
    N1 C9 . 1.322(5) ?
    N1 C13 . 1.357(4) ?
    N2 C18 . 1.329(4) ?
    N2 C14 . 1.350(4) ?
    O1 C1 . 1.246(4) ?
    O2 C3 . 1.305(4) ?
    O3 C4 . 1.368(4) ?
    O3 C8 . 1.417(4) ?
    C1 C2 . 1.419(5) ?
    C1 H1 . 0.9300 ?
    C2 C7 . 1.418(5) ?
    C2 C3 . 1.422(5) ?
    C3 C4 . 1.420(5) ?
    C4 C5 . 1.372(5) ?
    C5 C6 . 1.395(5) ?
    C5 H5 . 0.9300 ?
    C6 C7 . 1.349(5) ?
    C6 H6 . 0.9300 ?
    C7 H7 . 0.9300 ?
    C8 H8A . 0.9600 ?
    C8 H8B . 0.9600 ?
    C8 H8C . 0.9600 ?
    C9 C10 . 1.406(5) ?
    C9 H9 . 0.9300 ?
    C10 C11 . 1.355(6) ?
    C10 H10 . 0.9300 ?
    C11 C12 . 1.402(6) ?
    C11 H11 . 0.9300 ?
    C12 C13 . 1.401(5) ?
    C12 C19 . 1.436(6) ?
    C13 C14 . 1.432(5) ?
    C14 C15 . 1.402(5) ?
    C15 C16 . 1.404(6) ?
    C15 C20 . 1.431(5) ?
    C16 C17 . 1.358(5) ?
    C16 H16 . 0.9300 ?
    C17 C18 . 1.393(5) ?
    C17 H17 . 0.9300 ?
    C18 H18 . 0.9300 ?
    C19 C20 . 1.337(6) ?
    C19 H19 . 0.9300 ?
    C20 H20 . 0.9300 ?
loop_
    _geom_angle_atom_site_label_1
    _geom_angle_atom_site_label_2
    _geom_angle_atom_site_label_3
    _geom_angle_site_symmetry_1
    _geom_angle_site_symmetry_3
    _geom_angle
    _geom_angle_publ_flag
    O2 Cu1 O1 . . 93.25(9) ?
    O2 Cu1 N2 . . 93.76(10) ?
    O1 Cu1 N2 . . 172.89(10) ?
    O2 Cu1 N1 . . 175.03(10) ?
    O1 Cu1 N1 . . 90.98(11) ?
    N2 Cu1 N1 . . 82.08(11) ?
    O2 Cu1 O4 . . 94.16(11) ?
    O1 Cu1 O4 . . 88.20(11) ?
    N2 Cu1 O4 . . 90.07(12) ?
    N1 Cu1 O4 . . 88.58(11) ?
    O6' Cl1 O6 . . 122.8(8) ?
    O6' Cl1 O4 . . 119.1(5) ?
    O6 Cl1 O4 . . 117.9(6) ?
    O6' Cl1 O7' . . 114.9(8) ?
    O6 Cl1 O7' . . 40.6(6) ?
    O4 Cl1 O7' . . 106.8(5) ?
    O6' Cl1 O5' . . 110.0(7) ?
    O6 Cl1 O5' . . 63.8(8) ?
    O4 Cl1 O5' . . 100.1(5) ?
    O7' Cl1 O5' . . 104.0(8) ?
    O6' Cl1 O7 . . 46.6(6) ?
    O6 Cl1 O7 . . 114.0(8) ?
    O4 Cl1 O7 . . 111.2(4) ?
    O7' Cl1 O7 . . 141.9(6) ?
    O5' Cl1 O7 . . 66.6(6) ?
    O6' Cl1 O5 . . 52.7(6) ?
    O6 Cl1 O5 . . 111.5(7) ?
    O4 Cl1 O5 . . 100.8(4) ?
    O7' Cl1 O5 . . 76.5(7) ?
    O5' Cl1 O5 . . 157.9(5) ?
    O7 Cl1 O5 . . 99.1(7) ?
    C9 N1 C13 . . 118.2(3) ?
    C9 N1 Cu1 . . 129.9(3) ?
    C13 N1 Cu1 . . 111.9(2) ?
    C18 N2 C14 . . 118.7(3) ?
    C18 N2 Cu1 . . 128.4(2) ?
    C14 N2 Cu1 . . 112.9(2) ?
    C1 O1 Cu1 . . 123.8(2) ?
    C3 O2 Cu1 . . 123.7(2) ?
    C4 O3 C8 . . 116.3(3) ?
    Cl1 O4 Cu1 . . 133.3(2) ?
    O1 C1 C2 . . 127.5(3) ?
    O1 C1 H1 . . 116.3 ?
    C2 C1 H1 . . 116.3 ?
    C7 C2 C1 . . 117.5(3) ?
    C7 C2 C3 . . 120.4(3) ?
    C1 C2 C3 . . 122.1(3) ?
    O2 C3 C4 . . 118.8(3) ?
    O2 C3 C2 . . 123.9(3) ?
    C4 C3 C2 . . 117.2(3) ?
    O3 C4 C5 . . 124.9(3) ?
    O3 C4 C3 . . 114.6(3) ?
    C5 C4 C3 . . 120.6(3) ?
    C4 C5 C6 . . 121.1(3) ?
    C4 C5 H5 . . 119.4 ?
    C6 C5 H5 . . 119.4 ?
    C7 C6 C5 . . 120.5(3) ?
    C7 C6 H6 . . 119.7 ?
    C5 C6 H6 . . 119.7 ?
    C6 C7 C2 . . 120.1(3) ?
    C6 C7 H7 . . 119.9 ?
    C2 C7 H7 . . 119.9 ?
    O3 C8 H8A . . 109.5 ?
    O3 C8 H8B . . 109.5 ?
    H8A C8 H8B . . 109.5 ?
    O3 C8 H8C . . 109.5 ?
    H8A C8 H8C . . 109.5 ?
    H8B C8 H8C . . 109.5 ?
    N1 C9 C10 . . 122.1(4) ?
    N1 C9 H9 . . 118.9 ?
    C10 C9 H9 . . 118.9 ?
    C11 C10 C9 . . 119.6(4) ?
    C11 C10 H10 . . 120.2 ?
    C9 C10 H10 . . 120.2 ?
    C10 C11 C12 . . 120.1(3) ?
    C10 C11 H11 . . 119.9 ?
    C12 C11 H11 . . 119.9 ?
    C13 C12 C11 . . 116.6(4) ?
    C13 C12 C19 . . 118.0(4) ?
    C11 C12 C19 . . 125.3(4) ?
    N1 C13 C12 . . 123.4(3) ?
    N1 C13 C14 . . 116.3(3) ?
    C12 C13 C14 . . 120.3(3) ?
    N2 C14 C15 . . 123.2(3) ?
    N2 C14 C13 . . 116.6(3) ?
    C15 C14 C13 . . 120.2(3) ?
    C14 C15 C16 . . 116.6(3) ?
    C14 C15 C20 . . 118.1(4) ?
    C16 C15 C20 . . 125.4(4) ?
    C17 C16 C15 . . 119.8(3) ?
    C17 C16 H16 . . 120.1 ?
    C15 C16 H16 . . 120.1 ?
    C16 C17 C18 . . 120.2(4) ?
    C16 C17 H17 . . 119.9 ?
    C18 C17 H17 . . 119.9 ?
    N2 C18 C17 . . 121.6(3) ?
    N2 C18 H18 . . 119.2 ?
    C17 C18 H18 . . 119.2 ?
    C20 C19 C12 . . 121.5(4) ?
    C20 C19 H19 . . 119.3 ?
    C12 C19 H19 . . 119.3 ?
    C19 C20 C15 . . 121.9(4) ?
    C19 C20 H20 . . 119.0 ?
    C15 C20 H20 . . 119.0 ?
