# Supplementary material for: (2-Formyl-6-methoxy­phenolato-κ2 O 1,O 2)(perchlorato-κO)(1,10-phenanthroline-κ2 N,N′)copper(II)
Source: Acta Crystallogr Sect E Struct Rep Online. 2008 Apr 16;64(Pt 5):m678. doi: 10.1107/S1600536808009975 (PMC2961256; doi:10.1107/S1600536808009975)
Supplement: Supplementary file 2 [file e-64-0m678-Isup2.hkl]

# 
# h,k,l, Fc-squared, Fo-squared, sigma(Fo-squared) and status flag 
# 
data_I
_shelx_title ' 070822b in C2/c' 
_shelx_refln_list_code          4 
_shelx_F_calc_maximum      675.04 
_exptl_crystal_F_000      1856.00 
_reflns_d_resolution_high  0.8407 
 
loop_ 
 _symmetry_equiv_pos_as_xyz 
 'x, y, z' 
 '-x, y, -z+1/2' 
 'x+1/2, y+1/2, z' 
 '-x+1/2, y+1/2, -z+1/2' 
 '-x, -y, -z' 
 'x, -y, z-1/2' 
 '-x+1/2, -y+1/2, -z' 
 'x+1/2, -y+1/2, z-1/2' 
 
_cell_length_a    22.3323 
_cell_length_b     9.3986 
_cell_length_c    18.3393 
_cell_angle_alpha  90.000 
_cell_angle_beta   96.733 
_cell_angle_gamma  90.000 
 
_shelx_F_squared_multiplier     1.000 
 
loop_ 
 _refln_index_h 
 _refln_index_k 
 _refln_index_l 
 _refln_F_squared_calc 
 _refln_F_squared_meas 
 _refln_F_squared_sigma 
 _refln_observed_status 
   2   0   0    52419.39    56386.26   1061.27 o 
   4   0   0    14811.44    14897.79    200.56 o 
   6   0   0     6226.10     6000.46    125.62 o 
   8   0   0       79.35       49.75     19.59 o 
  10   0   0     7732.27     6673.66    117.31 o 
  12   0   0     1260.74     1250.06     64.62 o 
  14   0   0     4020.45     3975.42     97.46 o 
  16   0   0     2144.23     1931.34    126.84 o 
  18   0   0      330.33      289.90     89.12 o 
  20   0   0     2047.52     2263.38    152.31 o 
  22   0   0    13822.57    13371.38    401.59 o 
  24   0   0      422.37      451.01    119.00 o 
  26   0   0       58.84       17.63     92.55 o 
   1   1   0     4068.54     4259.63     44.95 o 
   3   1   0    10936.92    11423.14    155.02 o 
   5   1   0   114603.71   118544.32   1068.36 o 
   7   1   0      323.47      413.32     21.42 o 
   9   1   0      157.78       68.37     15.18 o 
  11   1   0      490.08      513.28     26.87 o 
  13   1   0      446.60      559.41     29.50 o 
  15   1   0     1969.52     2060.59    125.82 o 
  17   1   0      606.32      604.94     69.40 o 
  19   1   0     1061.08     1296.17     92.92 o 
  21   1   0      739.95      723.30    127.06 o 
  23   1   0      424.00      457.32     80.51 o 
  25   1   0      176.24      173.53     68.93 o 
   0   2   0     5886.02     5830.85    132.23 o 
   2   2   0    14422.68    14507.10    212.98 o 
   4   2   0     1699.12     1836.38     38.45 o 
   6   2   0     1687.87     1833.33     32.22 o 
   8   2   0    25560.46    26968.08    230.07 o 
  10   2   0     6356.47     5877.15     72.75 o 
  12   2   0     3998.72     3870.79     55.62 o 
  14   2   0     5916.23     5946.54     75.35 o 
  16   2   0     4015.34     3864.00     91.26 o 
  18   2   0     1199.90     1125.05     87.25 o 
  20   2   0       51.67       70.51     58.51 o 
  22   2   0      308.92      402.21     74.39 o 
  24   2   0      402.56      499.00     82.31 o 
   1   3   0      344.09      348.82     29.43 o 
   3   3   0    18464.03    17342.60    170.74 o 
   5   3   0    23165.93    21126.02    185.09 o 
   7   3   0     6338.63     7062.84     79.90 o 
   9   3   0     8986.20     8326.24    100.00 o 
  11   3   0    22389.63    24149.58    216.95 o 
  13   3   0     6607.67     6199.32     92.07 o 
  15   3   0     1958.32     2004.78     92.44 o 
  17   3   0       88.72       66.16     51.32 o 
  19   3   0     3588.73     3788.69    132.79 o 
  21   3   0     1347.32     1567.70    109.15 o 
  23   3   0      201.00      180.08     70.81 o 
  25   3   0       38.46       16.44     64.33 o 
   0   4   0     2439.31     1474.46     76.40 o 
   2   4   0     1727.76     1920.50     61.96 o 
   4   4   0    11858.35    13180.85    180.54 o 
   6   4   0    10726.25    10577.17    172.85 o 
   8   4   0     1447.57     1677.69     40.70 o 
  10   4   0      484.32      673.25     31.25 o 
  12   4   0     1549.32     1336.91     41.62 o 
  14   4   0     2904.14     3041.32     68.73 o 
  16   4   0       22.20       10.52     27.23 o 
  18   4   0      617.73      761.79     52.01 o 
  20   4   0       30.66       17.26     55.07 o 
  22   4   0      253.40      161.41     71.74 o 
  24   4   0     2144.93     1984.37    117.88 o 
   1   5   0    26168.98    25572.59    365.86 o 
   3   5   0    11820.35    11312.02    191.67 o 
   5   5   0     2270.57     2330.08     62.20 o 
   7   5   0     5414.49     5552.52     89.75 o 
   9   5   0     1942.64     1782.19     46.69 o 
  11   5   0    16908.40    16486.50    170.41 o 
  13   5   0    14582.51    15641.87    562.89 o 
  15   5   0      433.45      356.19     37.61 o 
  17   5   0        2.57       -0.48     30.73 o 
  19   5   0       11.65       -7.19     33.79 o 
  21   5   0     2090.44     1934.96    113.85 o 
  23   5   0        4.72        5.39     80.31 o 
   0   6   0     1471.82     1510.21     98.44 o 
   2   6   0     2139.46     1993.46     79.54 o 
   4   6   0      917.26     1122.45     75.91 o 
   6   6   0     6805.18     6826.14    147.31 o 
   8   6   0     9454.01     9153.25    194.46 o 
  10   6   0     3475.77     3274.54     76.07 o 
  12   6   0      775.05      784.48     71.89 o 
  14   6   0     1260.50     1077.72     55.66 o 
  16   6   0     2499.94     2541.13     90.16 o 
  18   6   0     1968.99     2115.76     86.90 o 
  20   6   0      263.15      270.07     73.69 o 
  22   6   0      295.54      251.32     75.98 o 
   1   7   0     1571.26     1549.11     81.49 o 
   3   7   0      478.69      451.14     58.14 o 
   5   7   0       26.51       84.47     48.13 o 
   7   7   0     5022.02     4583.26    129.05 o 
   9   7   0      860.21      939.34     53.58 o 
  11   7   0      867.82      791.32     53.32 o 
  13   7   0       86.42      166.26     45.50 o 
  15   7   0     4197.73     4124.99    116.14 o 
  17   7   0      127.07      101.89     49.21 o 
  19   7   0       12.52       -3.85     47.83 o 
   0   8   0      180.97      143.48     76.39 o 
   2   8   0     1464.01     1502.51     90.82 o 
   4   8   0        4.95      -10.95     45.52 o 
   6   8   0     4467.95     4235.29    131.54 o 
   8   8   0    15352.70    16477.34    245.41 o 
  10   8   0      188.36      254.10     50.85 o 
  12   8   0     1177.63     1408.41    222.31 o 
  14   8   0     2728.27     2418.37     95.74 o 
  16   8   0     2649.54     2620.53    143.86 o 
  18   8   0     2083.50     2161.87     98.71 o 
   1   9   0     1252.16     1336.24    113.11 o 
   3   9   0     2287.76     2353.62    108.73 o 
   5   9   0        7.27      -35.14     50.90 o 
   7   9   0       15.78      -35.74     53.20 o 
   9   9   0      471.25      420.15     60.01 o 
  11   9   0     1428.92     1463.58    101.32 o 
  13   9   0     1943.78     1858.78    110.44 o 
  15   9   0       41.15       67.07     55.52 o 
   0  10   0      948.94     1020.52    143.00 o 
   2  10   0      111.19       98.65     67.45 o 
   4  10   0      378.27      420.49    104.55 o 
   6  10   0      502.33      520.09     81.27 o 
   8  10   0      155.66      210.35     55.81 o 
  10  10   0      469.37      432.01     80.81 o 
   1  11   0      338.56      320.39     84.44 o 
   3  11   0     1451.97     1519.75    167.25 o 
 -25   1   1      218.62      312.78     78.59 o 
 -23   1   1     5512.35     5266.75    169.83 o 
 -21   1   1     2126.62     1968.45    105.99 o 
 -19   1   1      776.78     1102.95     87.19 o 
 -17   1   1     4290.74     4142.99     93.51 o 
 -15   1   1     8319.16     7621.74    104.39 o 
 -13   1   1     9618.06     9360.49    116.14 o 
 -11   1   1      895.98      770.49     30.30 o 
  -9   1   1    13123.28    11820.39    128.79 o 
  -7   1   1     5858.76     6094.33     82.70 o 
  -5   1   1      598.81      525.76     31.88 o 
  -3   1   1     6066.80     6009.29     65.51 o 
  -1   1   1    74227.88    79391.10    913.47 o 
   1   1   1   117643.92   124054.91   1133.97 o 
   3   1   1     6877.90     6951.86    102.72 o 
   5   1   1    14534.25    13966.02    226.41 o 
   7   1   1       43.96       34.72     12.03 o 
   9   1   1     2205.68     2403.55     41.15 o 
  11   1   1     9910.32     9199.53    107.39 o 
  13   1   1       92.04      107.44     18.95 o 
  15   1   1    12036.27    11296.45    164.99 o 
  17   1   1     9043.05     8789.36    198.24 o 
  19   1   1     2659.45     2524.36    112.36 o 
  21   1   1       75.42      140.79     65.10 o 
  23   1   1      101.26       15.32     58.29 o 
  25   1   1     1279.89     1442.85    115.83 o 
 -26   2   1      479.04      532.07     92.04 o 
 -24   2   1      281.85      408.67    105.04 o 
 -22   2   1       50.18      -13.79     56.57 o 
 -20   2   1       39.93      -75.44     63.67 o 
 -18   2   1     3473.42     3493.79     91.81 o 
 -16   2   1       24.31        4.93     31.24 o 
 -14   2   1     1324.10     1201.38     42.46 o 
 -12   2   1    25836.53    26871.14    447.44 o 
 -10   2   1     7819.55     8394.24    101.92 o 
  -8   2   1     1250.84     1045.75     26.86 o 
  -6   2   1     2920.17     2785.82     46.83 o 
  -4   2   1   104313.63   104020.64    980.93 o 
  -2   2   1     1303.32     1073.46     38.68 o 
   0   2   1    14266.52    14037.78    153.29 o 
   2   2   1    39913.86    41199.78    430.38 o 
   4   2   1     2590.40     2892.70     34.90 o 
   6   2   1    16978.97    14771.44    122.63 o 
   8   2   1     6722.74     7353.32     78.48 o 
  10   2   1    27075.51    26388.87    256.78 o 
  12   2   1     7131.92     7160.43    134.78 o 
  14   2   1     1246.90      982.14     50.91 o 
  16   2   1     6781.89     6915.78    309.03 o 
  18   2   1       80.80       22.07     50.38 o 
  20   2   1     4579.80     4752.86    151.67 o 
  22   2   1      762.19      826.58     94.99 o 
  24   2   1      197.17      226.33     71.85 o 
 -25   3   1       78.09       20.95     68.02 o 
 -23   3   1        3.91      -11.50     64.23 o 
 -21   3   1      243.21      277.71     69.25 o 
 -19   3   1      507.60      581.55     86.68 o 
 -17   3   1     1691.39     1820.32     70.66 o 
 -15   3   1     7605.43     7975.04    159.16 o 
 -13   3   1     2327.90     2793.67     60.36 o 
 -11   3   1     1136.79     1018.13     64.89 o 
  -9   3   1       16.83        4.80     19.55 o 
  -7   3   1     2341.75     2385.68     48.85 o 
  -5   3   1    17475.58    16679.97    173.14 o 
  -3   3   1     3203.72     3210.95     84.47 o 
  -1   3   1     1720.76     1558.64     78.71 o 
   1   3   1     5118.85     4548.78     87.07 o 
   3   3   1      730.85      743.12     32.30 o 
   5   3   1     4020.26     5040.48     61.43 o 
   7   3   1    31744.50    33980.74    258.53 o 
   9   3   1       12.74       25.76     14.10 o 
  11   3   1      182.07      264.35     19.24 o 
  13   3   1      587.20      539.43     33.82 o 
  15   3   1       60.33       63.55     25.71 o 
  17   3   1     1011.52      939.39     49.48 o 
  19   3   1      426.56      455.84     70.71 o 
  21   3   1      242.32      275.16     68.84 o 
  23   3   1        1.45      -25.58     57.21 o 
  25   3   1       53.62        3.56     63.63 o 
 -24   4   1      755.83      785.00     98.45 o 
 -22   4   1      810.32      893.18     98.01 o 
 -20   4   1     2425.25     2381.86    113.93 o 
 -18   4   1     1616.93     1525.54     66.64 o 
 -16   4   1       22.56       13.60     44.12 o 
 -14   4   1     6135.79     6035.02    240.46 o 
 -12   4   1    17139.55    17235.65    280.68 o 
 -10   4   1    13982.04    13712.76    201.90 o 
  -8   4   1      313.96      197.04     38.02 o 
  -6   4   1     6215.17     6835.54     82.64 o 
  -4   4   1     5552.35     5343.83     76.30 o 
  -2   4   1    12457.66    11625.43    147.24 o 
   0   4   1     2141.91     3093.05     76.68 o 
   2   4   1    25400.57    25689.46    355.80 o 
   4   4   1    47408.90    46837.52    627.89 o 
   6   4   1    25782.02    26816.60    327.99 o 
   8   4   1      492.42      415.64     25.38 o 
  10   4   1     5331.49     5316.99     64.69 o 
  12   4   1    10528.99    10108.19    151.03 o 
  14   4   1     6059.28     6259.15    104.05 o 
  16   4   1     1209.59     1274.72     56.85 o 
  18   4   1        6.31       -1.35     28.67 o 
  20   4   1      329.05      238.09     67.33 o 
  22   4   1      442.39      473.52     81.04 o 
  24   4   1      489.67      406.88     83.50 o 
 -23   5   1      876.92      951.64    103.33 o 
 -21   5   1        3.29      -39.46     57.71 o 
 -19   5   1      322.17      377.79     43.68 o 
 -17   5   1     1087.59     1058.23     52.37 o 
 -15   5   1      857.77      743.00     58.27 o 
 -13   5   1     2659.67     2691.57     79.69 o 
 -11   5   1        2.34       28.17     23.08 o 
  -9   5   1     4640.96     4105.01     72.42 o 
  -7   5   1     7710.55     7461.40    150.62 o 
  -5   5   1     5716.95     6108.13    101.92 o 
  -3   5   1     4506.28     4736.98    118.49 o 
  -1   5   1     2126.90     2011.35    135.90 o 
   1   5   1     4805.54     4369.66    302.39 o 
   3   5   1     9634.80    10553.43    181.59 o 
   5   5   1       34.66       37.19     24.20 o 
   7   5   1     2828.92     3343.95     67.40 o 
   9   5   1     6402.94     6337.04    123.70 o 
  11   5   1     3171.55     3310.10    145.96 o 
  13   5   1      137.81      156.65     40.87 o 
  15   5   1     1224.36     1220.41     64.92 o 
  17   5   1      616.07      642.29     82.36 o 
  19   5   1       19.50      -21.71     54.65 o 
  21   5   1      996.15     1069.09    102.68 o 
  23   5   1       15.37       -8.56     60.90 o 
 -22   6   1      170.73      272.90     79.65 o 
 -20   6   1     2426.72     2375.88     77.44 o 
 -18   6   1      243.50      213.59     42.58 o 
 -16   6   1      834.30      927.68     55.93 o 
 -14   6   1      617.67      655.31     48.23 o 
 -12   6   1      903.21     1135.99     47.71 o 
 -10   6   1     3638.64     3415.47     71.56 o 
  -8   6   1     2309.60     2319.54     55.80 o 
  -6   6   1     2157.13     1853.68     80.86 o 
  -4   6   1     1895.25     1874.33     96.72 o 
  -2   6   1     4074.13     3928.05    137.62 o 
   0   6   1     3924.75     3542.91    101.45 o 
   2   6   1     8756.75     8230.53    163.08 o 
   4   6   1    10866.41    10847.08    278.66 o 
   6   6   1      853.74     1102.80     66.63 o 
   8   6   1      734.40      711.20     44.06 o 
  10   6   1     1370.18     1549.80     56.08 o 
  12   6   1     3281.51     3140.38    142.43 o 
  14   6   1     1211.18     1402.28     69.54 o 
  16   6   1        1.50      -51.56     39.67 o 
  18   6   1      320.43      475.31     59.99 o 
  20   6   1      840.55      893.51     93.22 o 
  22   6   1      784.62      705.25     95.53 o 
 -19   7   1      199.05      128.44     52.12 o 
 -17   7   1     2336.89     2518.84     96.58 o 
 -15   7   1     2333.89     2453.80     90.88 o 
 -13   7   1     1794.47     1710.41     89.46 o 
 -11   7   1      804.93      838.62     53.55 o 
  -9   7   1     3245.89     3242.24     91.91 o 
  -7   7   1     3546.90     3718.58    115.42 o 
  -5   7   1    13910.85    14033.40    249.89 o 
  -3   7   1     4008.63     3657.58    168.69 o 
  -1   7   1    12330.91    12539.53    230.28 o 
   1   7   1     6819.48     6680.61    152.87 o 
   3   7   1     3056.54     2848.95     99.81 o 
   5   7   1     2082.99     1989.21    133.45 o 
   7   7   1     1517.33     1613.29     89.13 o 
   9   7   1    14098.62    14878.07    192.58 o 
  11   7   1       14.48      -31.36     34.39 o 
  13   7   1      348.22      464.30     70.78 o 
  15   7   1       81.34      124.97     47.59 o 
  17   7   1     5533.41     5795.13    142.36 o 
  19   7   1     2111.10     2102.18     92.57 o 
 -18   8   1       11.30       25.89     52.14 o 
 -16   8   1      822.38      716.93     70.21 o 
 -14   8   1      554.43      601.29     76.77 o 
 -12   8   1      611.23      585.13     61.40 o 
 -10   8   1      527.24      593.46     81.71 o 
  -8   8   1      213.18      301.32     49.68 o 
  -6   8   1     2185.49     2077.26     96.09 o 
  -4   8   1       28.18        7.66     46.70 o 
  -2   8   1     1603.07     1511.57     86.50 o 
   0   8   1      777.60      848.77     78.23 o 
   2   8   1     2176.77     2050.18     94.98 o 
   4   8   1      237.10      261.52     59.72 o 
   6   8   1     1284.51     1374.84     90.29 o 
   8   8   1      685.74      929.69     66.13 o 
  10   8   1      826.13      847.38     81.72 o 
  12   8   1        3.33      -53.14     39.72 o 
  14   8   1      852.42      814.68    136.27 o 
  16   8   1      157.66       70.50     48.73 o 
  18   8   1      128.13      123.93     52.38 o 
 -15   9   1      590.58      447.38    112.14 o 
 -13   9   1      154.19       16.68     63.34 o 
 -11   9   1      626.94      727.06    206.89 o 
  -9   9   1     1474.43     1545.70     82.82 o 
  -7   9   1     4131.57     4393.55    144.18 o 
  -5   9   1     2427.36     2567.60    185.61 o 
  -3   9   1     1727.14     1798.05     96.31 o 
  -1   9   1     2298.52     2211.89    105.83 o 
   1   9   1     1578.35     1458.15     90.19 o 
   3   9   1     1054.58     1143.88     91.23 o 
   5   9   1       34.48      -39.05     53.97 o 
   7   9   1     1389.19     1565.81    101.16 o 
   9   9   1     2251.99     2650.88    120.16 o 
  11   9   1      266.27      285.19     70.08 o 
  13   9   1      164.30      160.02     93.29 o 
  15   9   1      453.57      430.95     80.21 o 
 -10  10   1     1462.34     1902.19    119.86 o 
  -8  10   1      476.36      524.69     65.97 o 
  -6  10   1      676.76      734.05    108.94 o 
  -4  10   1     1284.78     1360.14    104.73 o 
  -2  10   1     3162.66     3089.10    128.99 o 
   0  10   1      930.85     1059.62     96.78 o 
   2  10   1     1678.34     1531.97    100.42 o 
   4  10   1     1951.23     2217.13    113.21 o 
   6  10   1      338.03      451.72     81.54 o 
   8  10   1      748.12      715.94     72.27 o 
  10  10   1        1.67      -55.19     56.23 o 
  -3  11   1      368.02      311.49     81.08 o 
  -1  11   1       40.79      -69.83     69.32 o 
   1  11   1        2.65      -72.23     65.96 o 
   3  11   1      217.75      160.74     80.19 o 
 -26   0   2      865.95      811.89    134.19 o 
 -24   0   2     3416.13     3146.29    193.94 o 
 -22   0   2    17761.25    16713.86    461.34 o 
 -20   0   2     1304.23     1352.03    128.80 o 
 -18   0   2     4201.51     4421.43    191.49 o 
 -16   0   2     8915.74     8815.04    168.46 o 
 -14   0   2     6129.32     5120.75    131.99 o 
 -12   0   2     4909.22     4394.40     97.66 o 
 -10   0   2      429.42      603.98     39.30 o 
  -8   0   2     1122.38      787.60     40.12 o 
  -6   0   2    95866.98   108122.28   1358.56 o 
  -4   0   2     3732.98     4467.29    153.04 o 
  -2   0   2       26.33      -16.29     32.58 o 
   0   0   2    73142.07    77000.48    977.25 o 
   2   0   2    24269.31    25708.44    475.54 o 
   4   0   2      239.38      323.69     37.71 o 
   6   0   2    32693.32    30221.39    607.64 o 
   8   0   2     5399.96     5299.97    153.29 o 
  10   0   2    16406.79    16290.60    234.31 o 
  12   0   2    34194.61    32179.51    796.56 o 
  14   0   2      160.94      196.37     63.66 o 
  16   0   2    18708.82    18005.31    441.26 o 
  18   0   2    24363.21    24985.09    585.24 o 
  20   0   2      882.54      878.50    119.99 o 
  22   0   2       34.60       65.62     86.18 o 
  24   0   2      289.07      218.89    109.20 o 
 -25   1   2      599.96      554.91     87.08 o 
 -23   1   2        3.29       97.31     64.77 o 
 -21   1   2      405.08      376.17     71.27 o 
 -19   1   2     1049.54      803.04    105.02 o 
 -17   1   2     3129.54     2957.39     79.51 o 
 -15   1   2      132.05      301.15     29.44 o 
 -13   1   2     5198.66     5408.47     82.08 o 
 -11   1   2      125.37       84.70     19.15 o 
  -9   1   2     3370.33     3320.72     54.84 o 
  -7   1   2     2819.84     3480.54     52.92 o 
  -5   1   2    16450.87    19455.32    187.67 o 
  -3   1   2    12994.06    14375.37    161.05 o 
  -1   1   2     6316.61     6635.38    121.99 o 
   1   1   2    54371.59    60185.97    537.84 o 
   3   1   2     1620.63     1597.58     60.99 o 
   5   1   2       16.06      157.16     85.02 o 
   7   1   2    15444.21    14365.12    131.41 o 
   9   1   2      241.19      256.71     13.50 o 
  11   1   2      789.91      646.56     24.76 o 
  13   1   2     1820.73     2024.35     91.87 o 
  15   1   2     1236.68     1111.89     45.23 o 
  17   1   2     5807.33     5732.41    222.34 o 
  19   1   2       51.81       -3.75     48.79 o 
  21   1   2     5725.19     5602.00    167.41 o 
  23   1   2       20.23       90.13     62.04 o 
  25   1   2        7.36      -25.97     60.80 o 
 -26   2   2      207.47      384.19     83.21 o 
 -24   2   2      668.24      796.33     92.28 o 
 -22   2   2      524.92      378.54    108.22 o 
 -20   2   2       37.85      -23.26     50.33 o 
 -18   2   2       15.87       40.39     36.24 o 
 -16   2   2     2479.98     2278.50     58.04 o 
 -14   2   2     3789.19     3815.45     69.60 o 
 -12   2   2    11277.37    12462.80    153.43 o 
 -10   2   2       26.52       19.93     17.85 o 
  -8   2   2    10047.20     9916.83    114.81 o 
  -6   2   2     3440.60     3266.56     88.84 o 
  -4   2   2     3818.35     4534.18     60.60 o 
  -2   2   2     2141.97     2351.58    114.06 o 
   0   2   2    26057.24    26983.72    496.60 o 
   2   2   2    13737.27    13810.42    119.14 o 
   4   2   2     2048.57     1718.46     29.96 o 
   6   2   2     3636.43     3509.39    101.34 o 
   8   2   2     5186.23     4706.35     51.09 o 
  10   2   2    13205.37    14539.58    123.33 o 
  12   2   2     4653.59     4732.86     66.40 o 
  14   2   2      752.10      844.88     33.14 o 
  16   2   2     1205.18     1134.41    107.50 o 
  18   2   2     3317.64     3253.60    122.21 o 
  20   2   2      874.12      848.63     91.80 o 
  22   2   2        0.71      -69.64     55.38 o 
  24   2   2      730.51      646.97     91.83 o 
 -25   3   2      312.40      309.87     83.32 o 
 -23   3   2      399.14      533.27     83.44 o 
 -21   3   2     1703.49     1744.80    145.45 o 
 -19   3   2      581.36      594.22     56.97 o 
 -17   3   2     3470.74     3804.10    141.89 o 
 -15   3   2      689.84      885.60     45.00 o 
 -13   3   2    13796.81    13668.47    166.47 o 
 -11   3   2    22893.85    23430.64    297.59 o 
  -9   3   2    12258.02    12965.09    148.12 o 
  -7   3   2     2569.17     2730.00     52.49 o 
  -5   3   2      170.46      129.49     18.91 o 
  -3   3   2    21827.54    20683.00    237.56 o 
  -1   3   2    21589.75    19864.01    284.54 o 
   1   3   2     3491.94     3567.34     59.63 o 
   3   3   2     3491.36     3457.72     61.04 o 
   5   3   2    35617.09    36974.22    309.29 o 
   7   3   2    73410.77    74206.63    598.60 o 
   9   3   2       41.25      -13.68     15.88 o 
  11   3   2     4776.37     4391.66     55.24 o 
  13   3   2     3122.68     2743.00     51.80 o 
  15   3   2     1864.95     1876.12     52.95 o 
  17   3   2     2321.08     2595.06    109.42 o 
  19   3   2      134.81      119.11     56.92 o 
  21   3   2     2560.76     2516.68    216.47 o 
  23   3   2      871.36      795.34     92.26 o 
  25   3   2        1.26      -16.94     62.48 o 
 -24   4   2       44.30       57.49    105.04 o 
 -22   4   2       27.80       -9.04     60.39 o 
 -20   4   2        8.05       -4.46     41.59 o 
 -18   4   2     3084.72     3274.85     95.04 o 
 -16   4   2      738.62      827.40     95.49 o 
 -14   4   2        0.00      -41.71     31.80 o 
 -12   4   2     3284.62     3439.38     70.93 o 
 -10   4   2     2791.02     2712.71     60.89 o 
  -8   4   2     3550.02     3396.17    154.93 o 
  -6   4   2     5637.94     5410.76     81.93 o 
  -4   4   2     8757.58     8005.26    168.66 o 
  -2   4   2     1841.78     1795.68     49.31 o 
   0   4   2     3818.42     3378.90    117.26 o 
   2   4   2    24219.55    24545.79    479.95 o 
   4   4   2     3036.60     3364.52     72.10 o 
   6   4   2        0.77      127.02     22.97 o 
   8   4   2      668.05      551.08     27.39 o 
  10   4   2        6.49       21.05     17.82 o 
  12   4   2     4086.96     4377.32    177.29 o 
  14   4   2      417.06      537.83     60.97 o 
  16   4   2       25.53        7.51     35.64 o 
  18   4   2     1540.83     1437.75     91.57 o 
  20   4   2      448.66      542.38    107.74 o 
  22   4   2      575.64      599.84     85.71 o 
  24   4   2        2.57       30.69     63.40 o 
 -23   5   2      560.98      485.01     87.22 o 
 -21   5   2     1428.27     1506.46    111.91 o 
 -19   5   2     1402.83     1502.83     73.30 o 
 -17   5   2      137.81       68.08     32.12 o 
 -15   5   2       45.93       -9.44     33.09 o 
 -13   5   2      174.44      100.72     29.76 o 
 -11   5   2    10686.51    10542.00    124.10 o 
  -9   5   2    16264.76    15632.67    161.80 o 
  -7   5   2      422.30      510.74     30.19 o 
  -5   5   2     1391.23     1082.08     47.10 o 
  -3   5   2     2956.63     3172.80     97.08 o 
  -1   5   2     7105.11     6744.58    134.97 o 
   1   5   2      382.33      160.72     33.11 o 
   3   5   2     1997.10     1257.82     58.18 o 
   5   5   2     9513.82     7888.42    123.78 o 
   7   5   2     1122.42     1004.35     42.14 o 
   9   5   2      320.21      368.89     34.72 o 
  11   5   2     1441.80     1167.03     96.16 o 
  13   5   2    10742.06    10258.33    170.73 o 
  15   5   2     5548.04     6311.29    131.18 o 
  17   5   2       72.41       76.18     42.15 o 
  19   5   2     1698.79     1690.15    102.48 o 
  21   5   2     1887.33     1852.90    125.10 o 
  23   5   2     1273.80     1307.58    112.10 o 
 -22   6   2      212.19      201.06     96.22 o 
 -20   6   2       29.86       14.84     38.21 o 
 -18   6   2      371.08      350.14     45.59 o 
 -16   6   2     2293.09     2465.12     72.77 o 
 -14   6   2     4653.43     4805.63     96.63 o 
 -12   6   2      309.85      284.77     33.17 o 
 -10   6   2      599.43      710.53     42.70 o 
  -8   6   2     2130.30     1961.82     51.94 o 
  -6   6   2     8810.77     8328.79    134.56 o 
  -4   6   2     4106.01     3910.84     96.88 o 
  -2   6   2     1338.81     1196.47     92.05 o 
   0   6   2     8736.89     8314.61    164.24 o 
   2   6   2     9287.31     9808.06    184.55 o 
   4   6   2     6039.50     6173.03    265.93 o 
   6   6   2      372.29      468.75     57.05 o 
   8   6   2     5168.54     5250.13     93.95 o 
  10   6   2     4159.24     4207.53     84.65 o 
  12   6   2      214.47      184.76     42.12 o 
  14   6   2        0.20        4.44     35.32 o 
  16   6   2      508.59      577.45     68.20 o 
  18   6   2     2152.54     1985.52     87.37 o 
  20   6   2     1405.22     1556.47    108.02 o 
 -19   7   2        1.97       -0.03     38.80 o 
 -17   7   2      351.49      335.48     47.61 o 
 -15   7   2      155.47      198.68     40.75 o 
 -13   7   2      563.28      601.05     49.95 o 
 -11   7   2     1726.46     1664.75     69.51 o 
  -9   7   2       33.87       14.01     30.72 o 
  -7   7   2     7505.84     7456.83    168.21 o 
  -5   7   2      356.96      418.08     59.83 o 
  -3   7   2       10.76      -11.26     42.39 o 
  -1   7   2     2023.90     2122.13     88.47 o 
   1   7   2     4880.02     4904.69    131.42 o 
   3   7   2     3949.68     4129.58    120.32 o 
   5   7   2      213.93      285.67     54.87 o 
   7   7   2       60.77       51.42     45.18 o 
   9   7   2      374.35      509.16     45.83 o 
  11   7   2      938.47     1044.83     82.84 o 
  13   7   2      709.46      726.42     66.77 o 
  15   7   2      167.64       33.22     44.23 o 
  17   7   2        0.93       -1.79     47.17 o 
  19   7   2       42.74       10.51     63.72 o 
 -18   8   2       65.08       44.10     50.05 o 
 -16   8   2      705.89      791.78     72.19 o 
 -14   8   2     2367.19     2595.59     97.13 o 
 -12   8   2      307.89      319.46     65.86 o 
 -10   8   2     4289.54     4242.01    112.64 o 
  -8   8   2     5977.12     6194.64    169.45 o 
  -6   8   2    10257.33     9911.65    210.72 o 
  -4   8   2     6469.75     6473.90    161.49 o 
  -2   8   2      683.21      745.57     72.38 o 
   0   8   2     6756.81     6983.47    500.76 o 
   2   8   2       36.00       -2.44     46.02 o 
   4   8   2     7959.99     7689.06    179.10 o 
   6   8   2     9656.79     9578.36    319.07 o 
   8   8   2     3048.95     2933.91    100.95 o 
  10   8   2     2734.94     3108.11    138.60 o 
  12   8   2       49.53      -49.59     40.74 o 
  14   8   2      616.57      623.42    101.11 o 
  16   8   2      844.43      861.10     73.85 o 
 -15   9   2      737.09      677.45     91.07 o 
 -13   9   2      600.01      619.51     86.39 o 
 -11   9   2     1875.71     1901.83     85.33 o 
  -9   9   2     1549.63     1593.33     84.41 o 
  -7   9   2      727.21      768.74     82.36 o 
  -5   9   2     2050.23     1984.58    103.19 o 
  -3   9   2      432.10      420.11     71.50 o 
  -1   9   2     1592.10     1505.71    103.09 o 
   1   9   2     1693.66     1669.14     94.71 o 
   3   9   2       60.49        8.50     63.41 o 
   5   9   2      992.60     1182.62     94.98 o 
   7   9   2      258.46      206.03     63.83 o 
   9   9   2      379.68      375.24     71.74 o 
  11   9   2      107.41       87.16     61.84 o 
  13   9   2     1909.66     2082.99    119.93 o 
  15   9   2      934.93      943.18     98.69 o 
 -10  10   2      227.16      223.95     58.72 o 
  -8  10   2      248.95      183.19     54.29 o 
  -6  10   2     1125.08     1251.39    105.41 o 
  -4  10   2      478.42      541.42     86.34 o 
  -2  10   2       40.18       25.64     80.56 o 
   0  10   2     1050.49     1039.65     97.97 o 
   2  10   2     1336.66     1219.60    101.48 o 
   4  10   2       53.16      -18.42     85.95 o 
   6  10   2      400.65      548.45    126.35 o 
   8  10   2      393.16      330.78     73.07 o 
  10  10   2      424.48      396.19     83.46 o 
  -3  11   2     2878.57     2972.44    190.75 o 
  -1  11   2     1679.97     1642.92    180.69 o 
   1  11   2      175.27      229.91     96.47 o 
   3  11   2      577.97      432.38     86.22 o 
 -25   1   3      213.89      248.40     77.38 o 
 -23   1   3     1607.69     1579.85    101.27 o 
 -21   1   3     2102.98     2226.93    107.52 o 
 -19   1   3      336.61      433.15     48.13 o 
 -17   1   3     3880.79     4433.87    116.04 o 
 -15   1   3     1406.95     1358.41     45.63 o 
 -13   1   3     6136.67     5644.51     85.20 o 
 -11   1   3     3781.14     3659.95     80.50 o 
  -9   1   3     4179.78     4288.92     65.28 o 
  -7   1   3    57242.59    57237.61    609.00 o 
  -5   1   3   213978.34   229881.38   2068.26 o 
  -3   1   3       26.06       30.47     10.12 o 
  -1   1   3      847.82      804.44     27.95 o 
   1   1   3     2150.05     2071.06     46.33 o 
   3   1   3   126995.08   130187.86   1048.61 o 
   5   1   3    11389.36    11200.75    117.54 o 
   7   1   3      167.46       77.70     16.42 o 
   9   1   3     7856.57     8046.85     97.56 o 
  11   1   3     1813.48     1697.10     48.46 o 
  13   1   3     1533.52     1171.61     45.30 o 
  15   1   3     1160.99     1126.07     75.84 o 
  17   1   3    26044.06    25698.53    419.52 o 
  19   1   3     2281.15     2333.31    112.89 o 
  21   1   3        5.53       24.41     63.66 o 
  23   1   3     1216.84     1031.94     98.26 o 
  25   1   3      479.07      485.39     89.52 o 
 -26   2   3     1262.88     1418.41    163.79 o 
 -24   2   3      417.64      467.35     81.64 o 
 -22   2   3      337.90      657.67    122.44 o 
 -20   2   3      436.71      488.66     73.56 o 
 -18   2   3       29.39       90.34     37.64 o 
 -16   2   3     5490.86     5791.13    266.13 o 
 -14   2   3      319.53      412.68     32.98 o 
 -12   2   3    30770.08    32382.71    370.40 o 
 -10   2   3     8892.17     8617.34    202.27 o 
  -8   2   3     1759.71     1924.19     43.16 o 
  -6   2   3     2273.21     2588.43     46.34 o 
  -4   2   3      236.13      219.48     18.50 o 
  -2   2   3    65697.50    65097.80    990.74 o 
   0   2   3    38474.04    39714.22    453.00 o 
   2   2   3    11222.27    10249.02    107.16 o 
   4   2   3      274.48      358.29     14.57 o 
   6   2   3    17592.48    20501.63    178.96 o 
   8   2   3    23663.03    21021.86    296.32 o 
  10   2   3     4077.22     5150.10    122.71 o 
  12   2   3     7886.07     6960.81    121.16 o 
  14   2   3     2652.63     2518.92    141.52 o 
  16   2   3      517.63      582.95     49.55 o 
  18   2   3     2266.70     2047.02    102.50 o 
  20   2   3      105.99      214.09     79.82 o 
  22   2   3     2248.68     2037.11    112.72 o 
  24   2   3      268.62      259.69     74.96 o 
 -25   3   3      155.45      143.35     70.86 o 
 -23   3   3      414.16      314.49     77.10 o 
 -21   3   3       91.97       46.79     58.94 o 
 -19   3   3      153.20      151.78     43.41 o 
 -17   3   3        1.74       96.34     38.45 o 
 -15   3   3     3708.31     3561.51     76.56 o 
 -13   3   3     5187.66     5471.78     96.63 o 
 -11   3   3     4674.94     4999.81    118.25 o 
  -9   3   3      162.18      245.02     25.79 o 
  -7   3   3     4140.44     4325.30     86.34 o 
  -5   3   3      923.62      878.60     36.86 o 
  -3   3   3    10059.60     9808.51    158.93 o 
  -1   3   3     1892.74     1748.69    133.18 o 
   1   3   3    12349.56    10744.04    158.01 o 
   3   3   3    12577.29    14781.31    132.89 o 
   5   3   3     2825.30     2977.02     74.33 o 
   7   3   3       42.48      295.16     30.01 o 
   9   3   3      164.70       51.55     16.87 o 
  11   3   3     6941.70     7237.83    100.71 o 
  13   3   3      141.41      145.13     27.05 o 
  15   3   3       98.72       16.34     32.44 o 
  17   3   3       95.41       60.77     52.16 o 
  19   3   3      492.17      445.48     90.84 o 
  21   3   3       60.47       24.26     55.13 o 
  23   3   3     2012.89     1765.62    111.32 o 
 -24   4   3       94.58      104.90     66.66 o 
 -22   4   3      201.11      181.67     68.04 o 
 -20   4   3      853.24     1068.91     72.83 o 
 -18   4   3     3903.50     3699.56    100.08 o 
 -16   4   3     4695.91     4316.80    105.06 o 
 -14   4   3      145.03      118.43     30.96 o 
 -12   4   3     4489.49     4197.72     79.48 o 
 -10   4   3    16439.03    16065.93    184.27 o 
  -8   4   3    27929.34    29228.71    295.76 o 
  -6   4   3     4016.56     4274.64     71.19 o 
  -4   4   3     5578.31     5117.79    109.76 o 
  -2   4   3      729.24      706.16     67.09 o 
   0   4   3      710.45      521.38     40.48 o 
   2   4   3     3263.47     3458.64     65.06 o 
   4   4   3    18457.29    18250.13    219.94 o 
   6   4   3    40658.15    42118.76    356.99 o 
   8   4   3    20936.04    20183.51    188.84 o 
  10   4   3     2611.87     2685.54     51.20 o 
  12   4   3     1794.06     1533.63     50.30 o 
  14   4   3     9503.73     8715.45    149.93 o 
  16   4   3     5802.43     6372.34    203.93 o 
  18   4   3      267.58      234.28     85.21 o 
  20   4   3     2481.40     2538.89    118.78 o 
  22   4   3     1702.49     1810.51    109.26 o 
 -23   5   3       14.40       55.33     79.57 o 
 -21   5   3      120.70      118.43     45.46 o 
 -19   5   3      563.59      684.02     83.30 o 
 -17   5   3      518.49      724.34     90.96 o 
 -15   5   3      441.68      578.30     65.46 o 
 -13   5   3      858.51      798.64     50.46 o 
 -11   5   3     2829.59     2664.18     66.94 o 
  -9   5   3      371.72      517.61     38.19 o 
  -7   5   3     2790.63     2736.23     87.90 o 
  -5   5   3      123.19       85.88     27.07 o 
  -3   5   3      205.24      267.34     31.37 o 
  -1   5   3      403.97      298.28     47.80 o 
   1   5   3       22.69       19.77     29.21 o 
   3   5   3     8779.51     8294.87    346.49 o 
   5   5   3     1075.14     1063.60     46.88 o 
   7   5   3      101.40       48.22     23.95 o 
   9   5   3     1441.70     1441.80     62.63 o 
  11   5   3     3286.46     3485.25     90.00 o 
  13   5   3      898.66      997.91     62.33 o 
  15   5   3      641.63      728.18     92.29 o 
  17   5   3     1804.73     1872.78     77.55 o 
  19   5   3     2903.00     2860.01    124.32 o 
  21   5   3      942.68      909.35     95.39 o 
 -22   6   3      320.81      265.34     55.41 o 
 -20   6   3      479.56      545.48     52.78 o 
 -18   6   3     2953.97     2873.34     81.33 o 
 -16   6   3       41.49        8.04     31.95 o 
 -14   6   3       30.68       70.53     30.59 o 
 -12   6   3      565.90      509.95     39.10 o 
 -10   6   3     2159.58     2011.81     54.50 o 
  -8   6   3     2504.96     2316.88     55.87 o 
  -6   6   3     1646.99     1727.20     62.49 o 
  -4   6   3     8121.49     7955.60    280.10 o 
  -2   6   3     1703.72     1665.37     58.50 o 
   0   6   3     6418.57     6202.38    274.50 o 
   2   6   3     3879.71     3797.38    105.61 o 
   4   6   3     9032.88     8990.83    394.24 o 
   6   6   3     6646.37     6864.93    122.73 o 
   8   6   3       47.52       49.97     27.01 o 
  10   6   3     1371.08     1350.42     64.39 o 
  12   6   3      113.41      102.40     40.48 o 
  14   6   3      505.16      596.04     56.71 o 
  16   6   3     5234.42     4963.57    123.83 o 
  18   6   3      686.69      535.12     79.63 o 
  20   6   3      480.24      383.30     78.36 o 
 -19   7   3      137.25       81.00     42.77 o 
 -17   7   3      125.21       71.65     39.20 o 
 -15   7   3     3850.75     3695.36     91.58 o 
 -13   7   3     7223.75     7406.99    112.56 o 
 -11   7   3     1284.02     1260.32     51.15 o 
  -9   7   3       36.93       45.80     31.91 o 
  -7   7   3       94.23      124.58     38.79 o 
  -5   7   3     8203.76     8130.29    140.86 o 
  -3   7   3     4562.26     4586.32    459.82 o 
  -1   7   3     7483.52     7239.52    163.27 o 
   1   7   3    27715.41    28031.31    421.96 o 
   3   7   3     2874.28     3016.01    104.10 o 
   5   7   3     2631.47     2571.24     95.16 o 
   7   7   3      297.30      326.97     45.64 o 
   9   7   3    10328.80    10269.41    179.14 o 
  11   7   3     4352.59     4684.91    116.22 o 
  13   7   3      823.20      967.16     70.49 o 
  15   7   3       43.58       23.99     45.79 o 
  17   7   3     1071.37     1105.48     77.09 o 
  19   7   3     1317.85     1379.41    112.26 o 
 -18   8   3       18.94       -7.79     39.74 o 
 -16   8   3      847.27      889.21     63.38 o 
 -14   8   3      159.66      166.03     42.75 o 
 -12   8   3      102.10      148.55     39.88 o 
 -10   8   3       92.52      122.73     37.80 o 
  -8   8   3      511.31      546.26     95.99 o 
  -6   8   3       11.48       50.13     49.92 o 
  -4   8   3       97.69       87.11     52.23 o 
  -2   8   3      397.15      425.46     72.47 o 
   0   8   3        1.76       33.33     50.54 o 
   2   8   3     5439.46     5103.76    142.28 o 
   4   8   3      632.03      675.01     75.40 o 
   6   8   3      724.70      909.31    203.71 o 
   8   8   3     1633.60     1571.00    100.30 o 
  10   8   3     1023.42     1163.84     93.62 o 
  12   8   3      332.80      338.38     58.86 o 
  14   8   3      167.68      195.92     53.54 o 
  16   8   3      294.95      280.67     60.89 o 
 -15   9   3      185.89      220.05     71.47 o 
 -13   9   3     1281.57     1527.60    128.80 o 
 -11   9   3      247.47      269.03     61.56 o 
  -9   9   3       13.74       32.82     46.35 o 
  -7   9   3     1187.76     1207.91     97.47 o 
  -5   9   3     2698.64     2745.95    115.64 o 
  -3   9   3      875.14     1170.46     92.11 o 
  -1   9   3      310.00      314.70     67.48 o 
   1   9   3     2425.78     2231.91    104.06 o 
   3   9   3      776.34      969.57     88.27 o 
   5   9   3      416.45      450.02     74.64 o 
   7   9   3        6.98      -70.09     55.56 o 
   9   9   3     3886.00     3678.15    140.86 o 
  11   9   3     2769.96     2830.59    130.32 o 
  13   9   3       98.73       50.98     66.76 o 
 -10  10   3      928.04     1005.37     81.94 o 
  -8  10   3     1166.77     1505.71     87.19 o 
  -6  10   3        0.05      -79.76     54.94 o 
  -4  10   3     1729.95     1811.87    107.56 o 
  -2  10   3     1146.68     1533.93    112.76 o 
   0  10   3     1651.68     1650.73    103.30 o 
   2  10   3      487.13      559.22     86.87 o 
   4  10   3     1114.86     1151.96    101.44 o 
   6  10   3     2270.14     2140.05    111.81 o 
   8  10   3      502.19      472.84     80.26 o 
  10  10   3       75.48       59.32     69.80 o 
  -3  11   3      149.23       86.73    159.15 o 
  -1  11   3        3.14      -88.83     59.22 o 
   1  11   3       87.40       68.48     71.52 o 
 -26   0   4      985.51      628.29    114.60 o 
 -24   0   4     1147.69      868.70    127.82 o 
 -22   0   4      603.93      405.47     96.47 o 
 -20   0   4     4074.62     4050.25    191.49 o 
 -18   0   4       69.20      249.25     59.74 o 
 -16   0   4     6302.12     6739.91    172.39 o 
 -14   0   4     6883.89     7310.69    146.36 o 
 -12   0   4     7940.72     7587.60    144.35 o 
 -10   0   4    21078.72    20093.86    292.44 o 
  -8   0   4    10182.78    10470.36    167.04 o 
  -6   0   4   186333.42   196104.52   3559.68 o 
  -4   0   4   455675.78   481995.53   6328.54 o 
  -2   0   4    15973.52    16876.89    229.41 o 
   0   0   4    26264.11    26563.70    545.57 o 
   2   0   4      347.06      225.54     38.04 o 
   4   0   4    10283.32     9078.87    110.72 o 
   6   0   4       43.13       49.20     24.24 o 
   8   0   4    22653.50    20629.64    284.07 o 
  10   0   4     4115.46     3843.04     73.82 o 
  12   0   4     2701.95     2414.02     56.88 o 
  14   0   4     2441.21     1876.00    119.99 o 
  16   0   4     1184.53     1525.88    123.41 o 
  18   0   4    29465.79    28548.93    653.31 o 
  20   0   4      317.84      231.13     92.55 o 
  22   0   4      690.47      714.48    123.90 o 
  24   0   4      109.27       65.62     96.47 o 
 -25   1   4      585.65      607.49     89.56 o 
 -23   1   4       81.67      133.72     63.17 o 
 -21   1   4      405.80      602.09     89.62 o 
 -19   1   4      221.31      252.00     44.43 o 
 -17   1   4       67.42      -17.17     25.78 o 
 -15   1   4     2006.05     1862.51     53.49 o 
 -13   1   4     2310.96     1858.44     48.98 o 
 -11   1   4    12301.05    12269.33    141.52 o 
  -9   1   4    20972.41    21887.53    297.95 o 
  -7   1   4     3248.05     3556.78     55.85 o 
  -5   1   4   178246.02   195013.39   1558.79 o 
  -3   1   4     2104.58     1740.38     33.25 o 
  -1   1   4    63348.17    64862.82    573.11 o 
   1   1   4      192.01      171.99     13.06 o 
   3   1   4    41555.98    43620.78    395.04 o 
   5   1   4     3561.20     3476.68     44.75 o 
   7   1   4      623.55      685.41     28.06 o 
   9   1   4     1422.61     2127.49     61.92 o 
  11   1   4       70.88       72.48     20.35 o 
  13   1   4     5904.11     5603.71     84.59 o 
  15   1   4      207.40      365.11     57.99 o 
  17   1   4     5226.97     5421.40    118.17 o 
  19   1   4      116.31       32.96     54.24 o 
  21   1   4       50.85       58.68     60.20 o 
  23   1   4      176.63      100.24     61.91 o 
  25   1   4       94.25       -6.24     64.07 o 
 -26   2   4       86.90       67.60     69.93 o 
 -24   2   4      287.43      394.49    179.96 o 
 -22   2   4     1831.74     2011.69    211.32 o 
 -20   2   4      784.28      828.65     60.55 o 
 -18   2   4        1.06      -21.58     32.36 o 
 -16   2   4      583.82      523.09     38.46 o 
 -14   2   4     1655.10     1383.26     47.09 o 
 -12   2   4    16890.37    18229.14    219.13 o 
 -10   2   4       50.21       59.84     20.79 o 
  -8   2   4     7909.18     8982.98    111.85 o 
  -6   2   4     5582.65     5787.09    169.04 o 
  -4   2   4      553.18      344.11     19.06 o 
  -2   2   4     3096.00     3375.93    136.86 o 
   0   2   4    13354.88    13668.71    161.82 o 
   2   2   4     6061.44     6770.45     79.16 o 
   4   2   4    22674.21    22513.42    194.04 o 
   6   2   4     8620.77     8807.77    130.97 o 
   8   2   4       38.09       16.05     17.92 o 
  10   2   4    16886.12    16999.73    183.58 o 
  12   2   4      869.07      803.67     37.46 o 
  14   2   4        8.42       66.67     25.64 o 
  16   2   4     1347.29     1437.32     68.76 o 
  18   2   4      292.85      342.84     65.09 o 
  20   2   4     1727.02     1703.24     99.36 o 
  22   2   4      325.11      327.19     73.75 o 
  24   2   4        6.22       10.62     60.57 o 
 -25   3   4      705.62      859.74     96.60 o 
 -23   3   4      422.29      389.59     76.87 o 
 -21   3   4      351.19      338.57     73.40 o 
 -19   3   4      595.13      787.04     62.30 o 
 -17   3   4     4450.66     4151.66     84.03 o 
 -15   3   4     4103.44     4123.99    121.15 o 
 -13   3   4     1847.02     2024.64     55.58 o 
 -11   3   4    26552.62    26444.89    272.39 o 
  -9   3   4    28837.21    26993.38    272.83 o 
  -7   3   4     3895.42     4249.55     67.65 o 
  -5   3   4      341.31      252.50     21.70 o 
  -3   3   4      867.02      778.83     82.74 o 
  -1   3   4     9292.96     9151.82    321.51 o 
   1   3   4     6292.69     5655.78     87.27 o 
   3   3   4     2933.34     2338.33     38.06 o 
   5   3   4    50559.45    54710.88    448.55 o 
   7   3   4    32146.99    35645.41    303.21 o 
   9   3   4    14511.18    13245.01    192.81 o 
  11   3   4      588.92      376.89     31.05 o 
  13   3   4     8141.88     7721.16    110.47 o 
  15   3   4     5888.87     5319.18    108.90 o 
  17   3   4     1341.39     1439.31     90.82 o 
  19   3   4     1515.71     1406.66     91.92 o 
  21   3   4      143.16       80.22     60.06 o 
  23   3   4     1578.24     1622.31    112.14 o 
 -24   4   4      249.00      170.13     71.62 o 
 -22   4   4      516.81      549.92    166.50 o 
 -20   4   4      183.24      140.87     47.06 o 
 -18   4   4      295.11      294.00     49.76 o 
 -16   4   4      894.48     1079.79     52.66 o 
 -14   4   4       44.31       29.77     28.48 o 
 -12   4   4     4559.47     4877.69     86.68 o 
 -10   4   4      957.56     1002.35     41.88 o 
  -8   4   4      180.26      108.65     24.04 o 
  -6   4   4     3975.23     3930.92     70.61 o 
  -4   4   4     2553.45     2085.71     71.43 o 
  -2   4   4        3.14       -8.84     25.59 o 
   0   4   4      519.05      858.42     74.44 o 
   2   4   4     1124.01      927.67     60.53 o 
   4   4   4      775.89      570.16     29.68 o 
   6   4   4      500.47      735.92     30.43 o 
   8   4   4     7534.16     7394.41     89.51 o 
  10   4   4      199.04      197.73     28.43 o 
  12   4   4      214.35      189.76     30.73 o 
  14   4   4     1359.16     1406.82     63.32 o 
  16   4   4       69.85      114.20     51.22 o 
  18   4   4     1833.93     1709.41     97.22 o 
  20   4   4     1248.38     1108.97     94.79 o 
  22   4   4      595.44      574.35     83.46 o 
 -23   5   4      156.43       95.63     68.82 o 
 -21   5   4       14.23      -29.58     46.87 o 
 -19   5   4     2121.06     2114.53    173.37 o 
 -17   5   4     4699.71     4607.21    114.78 o 
 -15   5   4     1400.42     1334.57     55.48 o 
 -13   5   4        6.50      -35.95     28.02 o 
 -11   5   4     1303.36     1291.91     50.59 o 
  -9   5   4     5575.46     5365.56     91.71 o 
  -7   5   4     9050.39     8961.98    124.34 o 
  -5   5   4      834.81      930.04     60.04 o 
  -3   5   4    47574.22    49155.73    692.49 o 
  -1   5   4    17948.93    18961.87    314.81 o 
   1   5   4     7995.11     8604.45    125.77 o 
   3   5   4     1933.15     2026.11     71.33 o 
   5   5   4     4480.03     4273.67     84.87 o 
   7   5   4    18653.87    18370.24    352.17 o 
   9   5   4     2793.09     2657.50     63.91 o 
  11   5   4        3.08      -15.35     33.26 o 
  13   5   4      375.78      357.96     54.13 o 
  15   5   4      808.50      872.69     63.62 o 
  17   5   4      884.73     1018.30    105.78 o 
  19   5   4     2110.18     1731.20    168.69 o 
  21   5   4     1455.46     1565.47    109.61 o 
 -22   6   4     1038.67     1031.56     74.93 o 
 -20   6   4     1187.02     1128.39     65.57 o 
 -18   6   4      833.15      822.05     64.50 o 
 -16   6   4      619.27      547.82     74.45 o 
 -14   6   4     6187.40     6249.80    132.34 o 
 -12   6   4      469.04      507.85     51.36 o 
 -10   6   4       34.74       26.84     26.25 o 
  -8   6   4     1977.62     2026.39     59.39 o 
  -6   6   4      799.40      748.88     49.54 o 
  -4   6   4     7017.30     7447.40    126.45 o 
  -2   6   4     1292.18     1285.31     53.83 o 
   0   6   4     6782.48     6572.83    113.31 o 
   2   6   4    17805.23    17807.93    285.33 o 
   4   6   4    13093.42    13045.98    330.08 o 
   6   6   4     2411.64     2421.94     71.50 o 
   8   6   4      208.56      219.15     38.82 o 
  10   6   4       86.27       68.39     36.18 o 
  12   6   4     3391.29     3537.42     97.77 o 
  14   6   4      125.99      119.44     43.93 o 
  16   6   4      317.13      476.91     56.54 o 
  18   6   4     1645.95     1541.56    200.55 o 
  20   6   4     1006.84     1091.22    101.29 o 
 -19   7   4      601.45      652.16     64.32 o 
 -17   7   4      446.67      513.68     51.04 o 
 -15   7   4       97.62       88.90     42.48 o 
 -13   7   4      279.94      344.14     39.61 o 
 -11   7   4     1673.67     1541.55     54.21 o 
  -9   7   4        1.80        8.36     31.68 o 
  -7   7   4      100.11      109.70     37.98 o 
  -5   7   4      759.94      754.00     54.43 o 
  -3   7   4     3408.28     3573.87     90.29 o 
  -1   7   4     2346.47     2260.09    147.63 o 
   1   7   4     1826.35     1751.48     83.39 o 
   3   7   4     3817.34     4027.13    121.18 o 
   5   7   4     1159.83     1204.11     78.51 o 
   7   7   4      299.15      333.45     47.97 o 
   9   7   4      337.92      362.22     50.04 o 
  11   7   4     1858.61     1979.02    130.50 o 
  13   7   4       98.92      117.48     58.88 o 
  15   7   4      311.93      243.61     52.66 o 
  17   7   4      162.73      222.46     56.03 o 
  19   7   4        4.63       16.78     59.16 o 
 -18   8   4     1329.57     1069.56     70.90 o 
 -16   8   4       85.30       25.51     39.84 o 
 -14   8   4     1404.79     1443.94     66.37 o 
 -12   8   4     4437.36     4635.80    138.46 o 
 -10   8   4       25.72       59.95     37.52 o 
  -8   8   4     2214.40     2293.75    135.61 o 
  -6   8   4     2673.79     2705.24     85.81 o 
  -4   8   4     5293.98     5059.91    299.70 o 
  -2   8   4      844.66      910.23     80.16 o 
   0   8   4     9635.79     9859.51    209.13 o 
   2   8   4     5874.12     6254.32    158.00 o 
   4   8   4     7229.84     7226.76    173.20 o 
   6   8   4      102.47      121.92     57.03 o 
   8   8   4      304.67      320.95    110.67 o 
  10   8   4     6182.93     6207.42    173.99 o 
  12   8   4     5802.30     5998.37    143.13 o 
  14   8   4       65.63      113.02     49.98 o 
  16   8   4      192.78      128.75     54.22 o 
 -15   9   4       27.25       38.96     60.24 o 
 -13   9   4       72.74      112.87     66.19 o 
 -11   9   4        4.67      -15.76     43.47 o 
  -9   9   4     1341.21     1317.12     79.60 o 
  -7   9   4     1987.28     2024.59    104.75 o 
  -5   9   4     1195.30     1248.44     97.83 o 
  -3   9   4     4316.45     4321.48    140.19 o 
  -1   9   4      108.73      104.09     58.62 o 
   1   9   4       40.71      -63.99     50.47 o 
   3   9   4     1729.50     1656.03    148.37 o 
   5   9   4     1782.41     1661.04    103.25 o 
   7   9   4     2992.20     2887.04    123.62 o 
   9   9   4      435.91      496.69     78.65 o 
  11   9   4       61.42       72.00     63.65 o 
  13   9   4       31.07      -34.25     58.09 o 
 -10  10   4      478.61      391.35     64.69 o 
  -8  10   4        5.46      -29.67     42.60 o 
  -6  10   4      478.74      546.47     85.52 o 
  -4  10   4      441.07      303.12     77.12 o 
  -2  10   4       13.79      -86.26     65.14 o 
   0  10   4      287.06      183.48     72.89 o 
   2  10   4      295.26      213.79    132.22 o 
   4  10   4       99.34      131.07     67.85 o 
   6  10   4       39.50      -45.54     93.04 o 
   8  10   4      598.47      669.88    180.44 o 
  10  10   4      343.55      192.41     76.12 o 
 -25   1   5      174.51      206.22     72.02 o 
 -23   1   5      582.07      601.83    102.85 o 
 -21   1   5     2167.07     2099.17    104.58 o 
 -19   1   5     1807.10     1723.92     72.44 o 
 -17   1   5     2002.32     2255.94     61.88 o 
 -15   1   5      807.75      847.72     42.57 o 
 -13   1   5     1166.67     1087.62     41.92 o 
 -11   1   5     1176.89     1244.58     40.80 o 
  -9   1   5     2853.70     3089.94     56.27 o 
  -7   1   5    32569.78    36239.66    340.92 o 
  -5   1   5   162006.77   174175.16   1378.01 o 
  -3   1   5     9041.66    10767.96    115.46 o 
  -1   1   5     6910.88     6509.48    141.31 o 
   1   1   5     5533.22     5936.30     83.73 o 
   3   1   5     2741.83     3238.95     42.13 o 
   5   1   5    84629.22    87643.32    699.48 o 
   7   1   5    21094.23    21609.60    215.70 o 
   9   1   5    12130.05    11449.79    144.84 o 
  11   1   5     6960.18     6226.81     87.87 o 
  13   1   5     7808.68     8055.46    135.67 o 
  15   1   5     3010.95     3017.82     86.41 o 
  17   1   5     3055.70     3238.06     94.24 o 
  19   1   5     1260.66     1322.64     96.59 o 
  21   1   5     3871.76     3632.29    325.90 o 
  23   1   5      476.97      582.76     84.49 o 
 -24   2   5     1088.16     1306.20    107.35 o 
 -22   2   5      709.49     1068.82    133.45 o 
 -20   2   5      748.30      834.38     63.02 o 
 -18   2   5      251.57      298.07     37.84 o 
 -16   2   5     1396.64     1228.82     48.63 o 
 -14   2   5      825.38      831.47     43.03 o 
 -12   2   5     2963.10     3037.06     71.39 o 
 -10   2   5    26182.63    25268.95    256.66 o 
  -8   2   5     9207.11     8480.08    104.92 o 
  -6   2   5     3980.77     4559.98     55.47 o 
  -4   2   5       42.68       33.76     11.98 o 
  -2   2   5     3861.66     3775.19     68.09 o 
   0   2   5    12764.54    12098.47    149.94 o 
   2   2   5     4113.19     3798.72     55.02 o 
   4   2   5     2897.67     1952.17     38.47 o 
   6   2   5    14068.03    14792.21    120.87 o 
   8   2   5     5070.76     5418.88     79.76 o 
  10   2   5    16761.19    15697.10    173.73 o 
  12   2   5     2811.20     2917.52     61.91 o 
  14   2   5     7160.90     7102.79    128.86 o 
  16   2   5     8620.73     8622.71    151.36 o 
  18   2   5       18.88      -16.85     50.21 o 
  20   2   5      453.38      374.59     71.33 o 
  22   2   5      383.76      462.72     77.92 o 
  24   2   5     1445.43     1464.74    117.40 o 
 -25   3   5      216.28      194.86     74.77 o 
 -23   3   5       25.43      138.78     68.43 o 
 -21   3   5      487.91      589.53     65.90 o 
 -19   3   5       38.14       77.68     42.77 o 
 -17   3   5     2288.56     2345.55     65.50 o 
 -15   3   5       53.19       70.69     29.26 o 
 -13   3   5      987.27      910.32     43.30 o 
 -11   3   5     4882.64     4984.57     82.19 o 
  -9   3   5       80.83       58.91     21.60 o 
  -7   3   5     2325.25     2289.90     55.09 o 
  -5   3   5     1057.62     1248.17     29.82 o 
  -3   3   5      957.52     1019.29     50.04 o 
  -1   3   5      171.48      303.13     32.98 o 
   1   3   5     3062.70     2984.86     77.18 o 
   3   3   5    27737.05    29345.12    281.60 o 
   5   3   5       11.51       14.15     13.54 o 
   7   3   5       63.12       14.68     19.75 o 
   9   3   5      322.79      455.05     23.90 o 
  11   3   5     1502.70     1560.22     86.31 o 
  13   3   5     3774.70     3767.83     75.22 o 
  15   3   5        3.06       -1.14     35.17 o 
  17   3   5        6.33       28.18     49.77 o 
  19   3   5      346.20      192.37     69.54 o 
  21   3   5       24.30      108.49     60.71 o 
  23   3   5      880.05      946.24    131.50 o 
 -24   4   5      154.59      119.51     70.57 o 
 -22   4   5      157.24      154.92     50.44 o 
 -20   4   5       53.50       30.88     44.19 o 
 -18   4   5     5659.01     5403.70    122.27 o 
 -16   4   5     5958.76     5850.27    105.89 o 
 -14   4   5     1063.99     1002.25     49.74 o 
 -12   4   5     1315.56     1301.17     52.72 o 
 -10   4   5     6495.04     6368.55    118.97 o 
  -8   4   5    16421.17    15990.93    181.24 o 
  -6   4   5     8622.93     8542.95    112.16 o 
  -4   4   5    14854.62    15336.09    295.80 o 
  -2   4   5     6267.43     5404.11    115.93 o 
   0   4   5    21741.75    21619.05    962.59 o 
   2   4   5    15324.69    15746.13    347.72 o 
   4   4   5     9544.48    11006.54    112.17 o 
   6   4   5    12884.71    13625.86    138.57 o 
   8   4   5    11992.42    11458.06    122.55 o 
  10   4   5     3820.94     3737.92     92.30 o 
  12   4   5       81.53       48.04     27.76 o 
  14   4   5      339.92      349.39     45.60 o 
  16   4   5     2366.95     1977.04     97.83 o 
  18   4   5      882.36     1075.61     92.56 o 
  20   4   5      237.21      256.65     67.75 o 
  22   4   5      726.01      923.71     96.89 o 
 -23   5   5      499.74      452.16     83.97 o 
 -21   5   5      755.40      781.10     70.87 o 
 -19   5   5     1530.35     1497.37     77.86 o 
 -17   5   5     1015.05     1219.65     74.27 o 
 -15   5   5     1421.23     1417.43     94.79 o 
 -13   5   5     1653.29     1618.68     58.58 o 
 -11   5   5      359.43      355.18     36.44 o 
  -9   5   5     1736.83     1808.72     54.94 o 
  -7   5   5      134.46      150.76     32.41 o 
  -5   5   5     5100.68     4749.41    272.27 o 
  -3   5   5    14928.41    14702.29    588.67 o 
  -1   5   5     1050.56      974.49     88.15 o 
   1   5   5     5325.31     4904.97     89.08 o 
   3   5   5     3071.62     3151.25     67.90 o 
   5   5   5     8470.79     8265.77    247.59 o 
   7   5   5      989.78     1132.15     55.92 o 
   9   5   5       15.34       17.59     27.23 o 
  11   5   5      363.52      387.43     55.98 o 
  13   5   5     1897.87     1783.44     71.52 o 
  15   5   5       55.27       -7.73     35.06 o 
  17   5   5      105.28      151.04     58.17 o 
  19   5   5     1340.61     1664.37    113.02 o 
  21   5   5      913.71      980.78     98.77 o 
 -22   6   5       93.42       16.01     66.31 o 
 -20   6   5      242.62      215.54     67.27 o 
 -18   6   5      264.85      223.62     52.95 o 
 -16   6   5     3873.53     3827.31    174.04 o 
 -14   6   5       44.48      125.56     37.70 o 
 -12   6   5     6848.90     6965.08    118.10 o 
 -10   6   5     2256.58     2124.55     76.55 o 
  -8   6   5     1346.64     1173.44     61.47 o 
  -6   6   5     6074.11     6144.77    210.59 o 
  -4   6   5      131.67       83.10     31.54 o 
  -2   6   5     5423.15     5478.97    122.42 o 
   0   6   5     1103.31     1108.85     51.77 o 
   2   6   5      570.88      580.70     57.14 o 
   4   6   5     1163.50     1169.41     69.41 o 
   6   6   5     3999.85     4106.60    110.27 o 
   8   6   5     8128.23     8301.35    210.38 o 
  10   6   5     1682.08     1721.22     81.35 o 
  12   6   5      893.17      776.05    112.13 o 
  14   6   5      209.82      176.97     47.25 o 
  16   6   5     5756.09     5293.81    131.66 o 
  18   6   5     1360.87     1461.60    108.21 o 
  20   6   5      138.94       48.64     65.37 o 
 -19   7   5      750.92      665.22     57.19 o 
 -17   7   5        5.05      -51.48     34.32 o 
 -15   7   5     2130.44     2193.75     65.45 o 
 -13   7   5     6910.25     6874.85    109.43 o 
 -11   7   5     1892.11     1947.63     68.35 o 
  -9   7   5      466.78      510.53     45.03 o 
  -7   7   5      922.25     1126.79     62.65 o 
  -5   7   5     1186.13     1268.43     62.85 o 
  -3   7   5     8735.01     8305.49    157.11 o 
  -1   7   5     6072.47     6349.28    334.69 o 
   1   7   5      948.84      912.29     95.50 o 
   3   7   5     7313.46     7607.76    168.11 o 
   5   7   5       66.49       52.59     45.31 o 
   7   7   5      587.99      633.56     55.74 o 
   9   7   5        4.88      -49.12     35.25 o 
  11   7   5     2387.98     2456.17    168.94 o 
  13   7   5    10582.27    10917.20    195.39 o 
  15   7   5      252.44      223.74     58.88 o 
  17   7   5     1263.47     1310.77    105.61 o 
 -18   8   5       90.65       53.37     44.54 o 
 -16   8   5       35.25       19.26     37.70 o 
 -14   8   5       65.72       47.81     43.68 o 
 -12   8   5        6.85       30.46     37.21 o 
 -10   8   5        8.30        8.35     35.28 o 
  -8   8   5      218.83      195.94     38.50 o 
  -6   8   5     1246.89     1306.63     76.43 o 
  -4   8   5      258.52      274.45     45.29 o 
  -2   8   5      526.43      761.45    103.82 o 
   0   8   5      801.92      877.90     79.84 o 
   2   8   5      876.87      969.73     80.26 o 
   4   8   5      641.78      798.04    144.94 o 
   6   8   5      190.61      142.49     54.66 o 
   8   8   5     1390.36     1418.18     94.96 o 
  10   8   5      191.83      233.38     66.35 o 
  12   8   5       16.83       77.07     48.22 o 
  14   8   5        8.65        5.26     47.92 o 
  16   8   5      166.75       82.16     51.34 o 
 -15   9   5      899.34     1146.97    178.24 o 
 -13   9   5     3129.51     3154.87     91.70 o 
 -11   9   5     2655.20     2799.79     84.36 o 
  -9   9   5      209.20      174.24     42.34 o 
  -7   9   5      791.62     1033.28    110.44 o 
  -5   9   5     1904.57     1711.82    101.13 o 
  -3   9   5     1308.75     1463.72     99.67 o 
  -1   9   5      785.99      875.30     87.58 o 
   1   9   5        8.47      -74.27     49.51 o 
   3   9   5     1742.16     1869.28    125.59 o 
   5   9   5      348.26      493.33    151.08 o 
   7   9   5        0.80      -14.68     58.09 o 
   9   9   5      890.53     1068.85    138.35 o 
  11   9   5     1857.11     2049.16    115.14 o 
  13   9   5     1335.20     1279.51    110.63 o 
 -10  10   5      703.34      697.35     73.26 o 
  -8  10   5     2431.52     2178.59     92.63 o 
  -6  10   5     1410.58     1425.45    159.88 o 
  -4  10   5       11.52      -54.06     56.78 o 
  -2  10   5      975.68     1255.89    107.22 o 
   0  10   5      543.58      826.88    303.12 o 
   2  10   5      187.28      192.95    150.09 o 
   4  10   5       97.35       20.84     64.11 o 
   6  10   5      791.70      950.00    143.98 o 
   8  10   5     2578.14     2454.04    150.84 o 
 -26   0   6     1404.48     1284.93    150.84 o 
 -24   0   6      186.79      261.50     95.98 o 
 -22   0   6     1991.60     2035.17    152.80 o 
 -20   0   6      908.89      670.55    115.58 o 
 -18   0   6     2267.87     2131.44     90.59 o 
 -16   0   6       86.26       17.39     39.37 o 
 -14   0   6     4507.53     4394.40    118.98 o 
 -12   0   6      978.41      911.81     56.08 o 
 -10   0   6      868.45     1008.25     55.38 o 
  -8   0   6     4699.46     5017.65    125.62 o 
  -6   0   6    31727.10    34458.45    370.62 o 
  -4   0   6    63569.24    64606.25    668.94 o 
  -2   0   6    41641.71    43144.52    555.98 o 
   0   0   6      262.89      175.33     16.14 o 
   2   0   6     1183.21     1239.21     57.19 o 
   4   0   6     8392.78     9482.66    189.73 o 
   6   0   6    38782.90    36626.78    394.36 o 
   8   0   6     9055.19     9728.22    132.06 o 
  10   0   6    22682.20    22042.01    527.94 o 
  12   0   6    20144.87    20396.22    462.31 o 
  14   0   6     4294.15     4577.65    184.14 o 
  16   0   6     1394.65     1359.86    126.35 o 
  18   0   6       18.08        5.39     73.46 o 
  20   0   6     6554.92     5767.67    240.46 o 
  22   0   6     2638.65     2368.63    173.37 o 
  24   0   6      129.17       54.36     97.45 o 
 -25   1   6      107.26       88.39     66.71 o 
 -23   1   6      879.15      908.57    122.92 o 
 -21   1   6      417.39      557.78     55.66 o 
 -19   1   6      322.37      423.44     50.11 o 
 -17   1   6     2573.97     3037.28     72.09 o 
 -15   1   6     3703.34     3771.03     75.25 o 
 -13   1   6     3158.60     3229.47    107.86 o 
 -11   1   6    10520.76    10766.90    159.40 o 
  -9   1   6       35.27        1.27     18.18 o 
  -7   1   6     5400.22     5696.53     66.78 o 
  -5   1   6    16694.11    18364.48    156.01 o 
  -3   1   6       13.01        4.48     10.72 o 
  -1   1   6      193.84      178.91     19.38 o 
   1   1   6    10511.45     9851.99     91.26 o 
   3   1   6     7663.93     7498.87     85.75 o 
   5   1   6    15920.93    17339.55    155.52 o 
   7   1   6      289.72      367.67     18.59 o 
   9   1   6      141.81      153.70     23.16 o 
  11   1   6     5290.49     5671.10    101.15 o 
  13   1   6     4202.96     4557.16    101.61 o 
  15   1   6     6124.07     5847.48    122.19 o 
  17   1   6     3837.06     4083.17    139.06 o 
  19   1   6      653.47      495.61     57.03 o 
  21   1   6      263.35      282.04     70.13 o 
  23   1   6        5.26      -37.71     56.09 o 
 -24   2   6       32.50       21.58     59.11 o 
 -22   2   6      894.23     1022.42     92.80 o 
 -20   2   6     1514.59     1561.48     71.69 o 
 -18   2   6      690.59      748.68     67.42 o 
 -16   2   6     3066.53     2681.49     67.02 o 
 -14   2   6       25.56      -19.26     24.64 o 
 -12   2   6     2857.13     2455.15     56.73 o 
 -10   2   6    13939.57    14911.20    167.78 o 
  -8   2   6      168.16      285.61     29.25 o 
  -6   2   6     9948.69    11045.47    111.50 o 
  -4   2   6     7891.84     7613.26     89.16 o 
  -2   2   6    10848.13    10155.14    119.92 o 
   0   2   6       58.51       68.39     20.85 o 
   2   2   6       55.47       64.68     13.24 o 
   4   2   6     6590.92     6821.85     75.60 o 
   6   2   6    29967.35    31688.06    270.31 o 
   8   2   6      397.16      252.25     34.99 o 
  10   2   6     4476.53     4474.54    116.97 o 
  12   2   6     8369.81     7940.72    111.05 o 
  14   2   6      994.05     1186.77     62.66 o 
  16   2   6     1273.34     1291.42     67.41 o 
  18   2   6      217.63      251.71     62.32 o 
  20   2   6     2882.38     2998.17    128.08 o 
  22   2   6     1325.18     1123.52    101.51 o 
  24   2   6      156.26      190.19     73.67 o 
 -25   3   6      297.60      371.68    112.14 o 
 -23   3   6      769.81      877.92     91.72 o 
 -21   3   6     1561.39     1475.79     74.72 o 
 -19   3   6      131.02      165.88     45.05 o 
 -17   3   6     3990.83     4091.07     85.83 o 
 -15   3   6     1062.47     1098.08     48.96 o 
 -13   3   6     5118.49     4863.51    147.30 o 
 -11   3   6      219.66      311.76     30.63 o 
  -9   3   6    22015.64    21040.29    222.94 o 
  -7   3   6    17008.03    15059.33    143.45 o 
  -5   3   6     1996.05     1985.62     42.08 o 
  -3   3   6      232.64      490.92     41.83 o 
  -1   3   6     2435.39     2150.60     56.44 o 
   1   3   6    28760.99    27916.37    477.82 o 
   3   3   6    15535.83    15611.25    180.74 o 
   5   3   6    10695.18     9231.88    115.00 o 
   7   3   6     3443.83     2928.54     59.56 o 
   9   3   6     8443.97     8880.30    122.22 o 
  11   3   6     5314.17     5407.90     88.27 o 
  13   3   6      121.54      202.53     32.99 o 
  15   3   6     6684.35     6749.46    131.77 o 
  17   3   6     4328.67     4110.47    135.36 o 
  19   3   6     1058.76     1049.36     92.28 o 
  21   3   6      442.49      405.35     77.03 o 
  23   3   6     2245.66     2268.50    123.43 o 
 -24   4   6      269.20      366.72     80.57 o 
 -22   4   6       78.16       77.05     49.15 o 
 -20   4   6      223.51      203.79     56.19 o 
 -18   4   6     2447.06     2205.79     68.45 o 
 -16   4   6     1263.78     1330.55     55.38 o 
 -14   4   6     2839.22     2521.70     66.43 o 
 -12   4   6      127.70      124.96     29.54 o 
 -10   4   6     5255.26     5258.16    144.77 o 
  -8   4   6      653.14      777.41     44.74 o 
  -6   4   6      913.45      931.55     74.03 o 
  -4   4   6       40.68       24.76     32.41 o 
  -2   4   6    17690.29    18774.12    437.83 o 
   0   4   6      304.33      518.44     47.49 o 
   2   4   6     1359.00     1721.47     54.50 o 
   4   4   6      212.71      424.28     22.50 o 
   6   4   6       26.85       26.29     18.20 o 
   8   4   6      394.62      569.38     30.27 o 
  10   4   6     1367.98     1242.85     49.02 o 
  12   4   6      898.97     1153.22     51.14 o 
  14   4   6     1626.79     1552.93     66.90 o 
  16   4   6      107.27      164.74     55.14 o 
  18   4   6      114.44       89.13     55.75 o 
  20   4   6     1460.11     1263.60    103.86 o 
  22   4   6       26.53       44.02     66.35 o 
 -23   5   6       87.06      161.17     55.25 o 
 -21   5   6        1.98      -52.52     41.41 o 
 -19   5   6       11.54       -3.28     44.05 o 
 -17   5   6     2255.18     2119.29     69.22 o 
 -15   5   6     7357.79     6934.33    197.17 o 
 -13   5   6      315.63      296.07     39.90 o 
 -11   5   6       49.33       51.67     28.04 o 
  -9   5   6       35.02       23.47     26.07 o 
  -7   5   6     1079.91      937.12     48.81 o 
  -5   5   6     4186.96     3887.44    110.18 o 
  -3   5   6     2683.82     2408.83    152.04 o 
  -1   5   6    18879.48    18728.51    293.49 o 
   1   5   6     6614.89     6453.92    130.18 o 
   3   5   6     1020.48      962.38     43.98 o 
   5   5   6       75.83       79.22     21.67 o 
   7   5   6    18091.95    18894.45    411.21 o 
   9   5   6    17925.69    17525.99    205.15 o 
  11   5   6     4325.72     3942.29     82.97 o 
  13   5   6      111.49       88.95     39.85 o 
  15   5   6      644.66      652.20     74.43 o 
  17   5   6     3122.59     3065.99    125.00 o 
  19   5   6     1941.36     1831.89    114.33 o 
  21   5   6      140.13      176.99     71.04 o 
 -20   6   6     1276.20     1366.88    116.96 o 
 -18   6   6     1816.24     1865.56    105.03 o 
 -16   6   6       19.07       19.31     42.06 o 
 -14   6   6      205.91      177.52     38.33 o 
 -12   6   6      405.80      466.65     43.49 o 
 -10   6   6      801.30      886.08     51.46 o 
  -8   6   6      259.67      277.32     41.41 o 
  -6   6   6     3572.53     3580.96    117.29 o 
  -4   6   6     7910.47     7639.36    394.98 o 
  -2   6   6     7392.04     7181.26    164.45 o 
   0   6   6       40.31       67.47     30.80 o 
   2   6   6     6164.76     5961.58    107.36 o 
   4   6   6    11605.69    11664.54    664.58 o 
   6   6   6     1872.50     1757.70     63.32 o 
   8   6   6      870.36      945.35     59.07 o 
  10   6   6      549.23      566.17     53.33 o 
  12   6   6     3823.72     4056.33    106.63 o 
  14   6   6     5656.32     5420.66    154.15 o 
  16   6   6      219.27      195.37     62.96 o 
  18   6   6     1593.67     1432.38    117.29 o 
  20   6   6     1278.75     1665.02    114.71 o 
 -19   7   6       13.02        2.52     45.16 o 
 -17   7   6       16.43      -78.52     52.35 o 
 -15   7   6     1532.20     1535.37     94.37 o 
 -13   7   6        0.71      -36.01     38.47 o 
 -11   7   6      107.81      223.20     58.41 o 
  -9   7   6      242.88      175.08     40.59 o 
  -7   7   6       45.64       57.50     37.60 o 
  -5   7   6     1174.30     1401.94     93.96 o 
  -3   7   6      454.80      612.83     53.63 o 
  -1   7   6       26.43        6.99     34.48 o 
   1   7   6      163.04      190.35     52.13 o 
   3   7   6      586.59      609.79     64.35 o 
   5   7   6       28.23      -46.62     47.75 o 
   7   7   6     1812.70     1761.60    212.77 o 
   9   7   6      218.42      232.37     46.56 o 
  11   7   6        6.87      -29.25     40.02 o 
  13   7   6      213.08      224.44     53.73 o 
  15   7   6      259.88      239.69     56.34 o 
  17   7   6      334.62      317.52     77.13 o 
 -16   8   6      439.85      476.88     69.55 o 
 -14   8   6      493.79      607.26     58.03 o 
 -12   8   6     4275.26     4079.74    149.91 o 
 -10   8   6     4679.13     4784.34    102.09 o 
  -8   8   6        6.83       -1.26     39.15 o 
  -6   8   6      440.05      691.12     66.86 o 
  -4   8   6     1046.30     1137.02     67.69 o 
  -2   8   6       54.00       41.13     39.71 o 
   0   8   6     4956.41     4630.79    183.38 o 
   2   8   6      677.14      795.59     76.49 o 
   4   8   6    10669.22    10414.54    217.26 o 
   6   8   6      225.56      190.49     84.23 o 
   8   8   6       32.19       -2.67     55.50 o 
  10   8   6     1050.87     1029.79     90.53 o 
  12   8   6     5307.46     5235.80    135.14 o 
  14   8   6     2738.66     2715.58    101.97 o 
  16   8   6      213.11      221.38     58.18 o 
 -13   9   6        9.07       14.93     43.60 o 
 -11   9   6      224.73      325.73     50.84 o 
  -9   9   6      484.07      616.76     55.44 o 
  -7   9   6     1485.95     1465.97     80.60 o 
  -5   9   6     1157.42     1345.00     94.95 o 
  -3   9   6     1127.01     1035.37     91.60 o 
  -1   9   6       62.10      -54.97     50.85 o 
   1   9   6      299.33      294.59     81.04 o 
   3   9   6     1038.83      731.62     82.01 o 
   5   9   6       85.27       38.61     62.95 o 
   7   9   6     2340.68     2562.51    119.99 o 
   9   9   6     4062.98     4009.92    147.88 o 
  11   9   6      465.97      539.71    116.55 o 
  13   9   6       13.69      -78.08    114.60 o 
 -10  10   6      435.67      513.82     67.58 o 
  -8  10   6      125.02      137.19     54.71 o 
  -6  10   6        4.83      -24.21     63.37 o 
  -4  10   6      972.38      885.02     96.62 o 
  -2  10   6      656.78      616.67    107.01 o 
   0  10   6       95.80       39.36    103.82 o 
   2  10   6      255.02      298.56    104.30 o 
   4  10   6      822.68      716.72     86.74 o 
   6  10   6      389.84      198.33    113.61 o 
   8  10   6        3.44       33.36     67.64 o 
 -25   1   7      119.48      104.96     65.91 o 
 -23   1   7      756.05      717.91    117.54 o 
 -21   1   7     2130.12     2297.92     84.72 o 
 -19   1   7     1500.85     1456.03     58.15 o 
 -17   1   7     8515.56     8328.39    126.14 o 
 -15   1   7      945.62      946.00     48.07 o 
 -13   1   7     5502.26     5241.02    111.40 o 
 -11   1   7     9135.89     8437.57    162.39 o 
  -9   1   7    47119.20    52050.34    536.03 o 
  -7   1   7       11.65        9.15     14.12 o 
  -5   1   7     8249.09     8616.89     80.21 o 
  -3   1   7    11372.50    10932.45    122.57 o 
  -1   1   7     2732.56     2345.84     46.68 o 
   1   1   7     2441.77     2029.91     31.47 o 
   3   1   7      864.42      884.28     25.63 o 
   5   1   7    16221.27    18652.94    167.84 o 
   7   1   7     7310.79     6017.52     69.55 o 
   9   1   7      853.43     1015.79     39.93 o 
  11   1   7    18121.14    18224.03    303.63 o 
  13   1   7    21520.31    20937.32    547.40 o 
  15   1   7       35.21       67.18     40.67 o 
  17   1   7      243.94      280.91     56.94 o 
  19   1   7        7.62      -17.63     44.98 o 
  21   1   7     3169.58     3072.76    130.81 o 
  23   1   7     1056.80     1356.95    111.31 o 
 -24   2   7      148.93      122.09     64.01 o 
 -22   2   7      824.30      939.42     69.95 o 
 -20   2   7      728.32      863.15     54.28 o 
 -18   2   7     2858.93     2929.38     92.38 o 
 -16   2   7     7174.53     7597.02    118.02 o 
 -14   2   7     1260.34     1334.03     49.41 o 
 -12   2   7     5147.53     5085.90     84.40 o 
 -10   2   7     9351.16     9659.18    122.15 o 
  -8   2   7    28137.29    28029.79    271.57 o 
  -6   2   7    22570.04    21714.88    246.95 o 
  -4   2   7      760.86      713.31     47.69 o 
  -2   2   7     5360.12     5713.06     79.06 o 
   0   2   7     5327.92     5708.21    139.05 o 
   2   2   7     9754.35     8833.08     92.40 o 
   4   2   7      309.43      624.96     38.65 o 
   6   2   7    25689.81    27525.46    240.23 o 
   8   2   7    14845.67    14337.07    161.99 o 
  10   2   7     3695.04     3801.50     71.09 o 
  12   2   7    19965.42    19816.22    259.84 o 
  14   2   7      813.73      712.05     55.44 o 
  16   2   7     3288.84     3329.65     95.36 o 
  18   2   7       39.67       35.26     50.72 o 
  20   2   7      353.55      366.38     72.27 o 
  22   2   7       95.99       98.38     67.08 o 
 -23   3   7      680.87      616.00     66.42 o 
 -21   3   7      269.72      321.32     62.69 o 
 -19   3   7     2272.76     2223.24     79.23 o 
 -17   3   7      118.25      141.38     34.64 o 
 -15   3   7       42.70       22.04     29.99 o 
 -13   3   7     1909.45     1635.34     51.90 o 
 -11   3   7      740.53      717.93     39.29 o 
  -9   3   7     4436.66     4275.14    110.40 o 
  -7   3   7       60.37       51.25     19.59 o 
  -5   3   7    15034.80    15344.43    278.51 o 
  -3   3   7       24.89       57.12     23.47 o 
  -1   3   7     3842.43     3956.71     78.63 o 
   1   3   7     3570.91     3686.44    158.81 o 
   3   3   7     1473.44     1795.09     38.54 o 
   5   3   7      848.12      551.68     26.43 o 
   7   3   7      277.87      283.16     17.99 o 
   9   3   7      505.32      448.50     34.17 o 
  11   3   7        3.41      -22.81     27.44 o 
  13   3   7     1752.72     1916.57     73.99 o 
  15   3   7      896.37      909.49     93.75 o 
  17   3   7     3637.86     3577.24    144.96 o 
  19   3   7     1999.05     1891.10    105.70 o 
  21   3   7      972.15      936.04     94.02 o 
 -24   4   7      159.66      139.25     68.10 o 
 -22   4   7     1304.06     1340.12     77.41 o 
 -20   4   7      875.10      826.44     78.55 o 
 -18   4   7      210.27      266.10     42.19 o 
 -16   4   7     3516.93     3514.69    119.17 o 
 -14   4   7     5847.61     5529.31    169.51 o 
 -12   4   7      474.45      457.17     37.81 o 
 -10   4   7     1346.91     1164.43     45.59 o 
  -8   4   7     7290.68     7658.04    108.49 o 
  -6   4   7     5024.50     4326.06     69.55 o 
  -4   4   7     1439.30     1119.02     61.29 o 
  -2   4   7      193.48      629.19     52.99 o 
   0   4   7    24464.46    23740.38    284.33 o 
   2   4   7    32740.87    34338.75   1189.45 o 
   4   4   7     4251.42     4246.35     67.06 o 
   6   4   7      265.49      177.11     18.91 o 
   8   4   7    10868.28    10850.51    183.93 o 
  10   4   7    11135.74    11434.84    148.94 o 
  12   4   7      734.21      777.43     46.62 o 
  14   4   7     1700.79     1748.57    121.68 o 
  16   4   7     3670.68     3673.86    129.16 o 
  18   4   7     3224.44     2624.37    117.91 o 
  20   4   7      996.09     1381.13    106.66 o 
  22   4   7     1176.41     1260.37    110.45 o 
 -23   5   7       99.64      151.16     56.39 o 
 -21   5   7      223.88      229.61     55.28 o 
 -19   5   7      261.87      220.55     49.83 o 
 -17   5   7      242.05      160.12     46.44 o 
 -15   5   7      963.47     1146.52     58.16 o 
 -13   5   7     1287.89     1223.46     55.66 o 
 -11   5   7      676.78      893.61     49.98 o 
  -9   5   7     2633.46     2525.35     64.08 o 
  -7   5   7     1728.73     1826.48     79.30 o 
  -5   5   7      779.55      704.68     60.94 o 
  -3   5   7     4865.67     4459.48    116.41 o 
  -1   5   7     9167.13     9090.55    175.31 o 
   1   5   7       76.12       28.14     37.29 o 
   3   5   7     2849.84     2872.21     68.41 o 
   5   5   7     1643.30     1588.52     39.10 o 
   7   5   7     7221.92     7386.58    168.31 o 
   9   5   7     1599.89     1589.15     58.31 o 
  11   5   7     1976.93     2049.93     63.39 o 
  13   5   7     2718.65     2367.66     82.12 o 
  15   5   7     1504.04     1451.37     91.21 o 
  17   5   7      191.64      265.66     66.46 o 
  19   5   7       15.64       93.48     81.53 o 
  21   5   7      607.63      717.63     96.94 o 
 -20   6   7       35.19       14.41     47.92 o 
 -18   6   7      401.43      303.26     55.41 o 
 -16   6   7     4542.15     3921.84     93.09 o 
 -14   6   7     1018.62     1044.67     64.33 o 
 -12   6   7      621.48      473.52     54.00 o 
 -10   6   7       11.54       36.65     38.56 o 
  -8   6   7     3306.19     3480.77     89.68 o 
  -6   6   7     7580.55     7197.95    165.81 o 
  -4   6   7     9012.47     9138.38    189.25 o 
  -2   6   7      114.31       94.23     46.44 o 
   0   6   7     9529.78     9613.57    147.91 o 
   2   6   7     1131.26      991.98     76.27 o 
   4   6   7        3.42       43.17     34.99 o 
   6   6   7     1489.39     1264.99     63.82 o 
   8   6   7       61.94       90.71     39.75 o 
  10   6   7      140.54      325.85     40.00 o 
  12   6   7      188.70       98.63     42.41 o 
  14   6   7     3533.64     3595.43    147.60 o 
  16   6   7      687.19      733.45     82.25 o 
  18   6   7      676.96      744.67     88.45 o 
 -19   7   7     1905.24     1916.22     95.67 o 
 -17   7   7      264.77      286.39     59.07 o 
 -15   7   7      852.34      898.15     87.93 o 
 -13   7   7      449.00      603.88     60.55 o 
 -11   7   7     1335.59     1092.14     84.59 o 
  -9   7   7     3464.30     3532.88     96.57 o 
  -7   7   7      710.22      576.87    104.80 o 
  -5   7   7    12823.76    13326.39    200.19 o 
  -3   7   7    13435.28    13243.45    196.76 o 
  -1   7   7    13121.31    13424.22    196.99 o 
   1   7   7     1608.29     1887.09     69.02 o 
   3   7   7     7230.46     7238.71    232.14 o 
   5   7   7     7000.30     7547.51    169.67 o 
   7   7   7      175.51      147.33     75.66 o 
   9   7   7        5.70       -5.52     38.38 o 
  11   7   7      211.35      113.28     76.33 o 
  13   7   7     2179.60     2191.48    127.10 o 
  15   7   7     2309.46     2237.81    114.34 o 
  17   7   7       49.96      -41.68     64.16 o 
 -16   8   7      113.62       83.35     59.53 o 
 -14   8   7      130.52      124.19     44.21 o 
 -12   8   7       77.98       59.15     38.21 o 
 -10   8   7      519.62      593.20     65.57 o 
  -8   8   7      137.93      176.54     40.67 o 
  -6   8   7      465.28      393.31     52.92 o 
  -4   8   7       84.65      118.40     42.28 o 
  -2   8   7     1088.04     1316.79     67.30 o 
   0   8   7       22.13       84.81     64.39 o 
   2   8   7      326.67      417.85     70.47 o 
   4   8   7      583.19      412.07    128.05 o 
   6   8   7       99.75       78.69     56.12 o 
   8   8   7      113.92       41.80     71.25 o 
  10   8   7      138.33      158.03     61.56 o 
  12   8   7       32.25        5.89     46.40 o 
  14   8   7       44.46       22.52     52.22 o 
 -13   9   7      705.36      926.69     85.89 o 
 -11   9   7     1502.45     1643.69     71.01 o 
  -9   9   7     1134.04     1385.31     79.37 o 
  -7   9   7       52.38       31.76     44.83 o 
  -5   9   7     1688.01     1695.96    124.69 o 
  -3   9   7      189.88      236.93     62.95 o 
  -1   9   7     1603.68     1809.87    162.32 o 
   1   9   7      326.91      230.32     67.41 o 
   3   9   7     2992.15     2976.34    460.06 o 
   5   9   7     6129.06     6180.03    252.71 o 
   7   9   7     1239.78     1334.08    104.60 o 
   9   9   7      125.14       93.29     67.88 o 
  11   9   7      738.01      726.91     95.23 o 
  -8  10   7     1296.37     1224.47    112.82 o 
  -6  10   7      836.53      852.91    158.65 o 
  -4  10   7     1183.76     1495.59    345.95 o 
  -2  10   7       24.99       26.70     60.57 o 
   0  10   7     2510.26     2664.01    196.36 o 
   2  10   7      269.39      366.20     77.86 o 
   4  10   7       20.53      -96.97     94.52 o 
   6  10   7      128.91      131.50     69.51 o 
 -24   0   8      477.03      495.08    116.56 o 
 -22   0   8      218.71      326.71     62.69 o 
 -20   0   8     1792.46     1981.97     92.88 o 
 -18   0   8     3756.77     3571.86    152.06 o 
 -16   0   8     2686.78     2587.11    155.25 o 
 -14   0   8     1943.98     1976.50     98.93 o 
 -12   0   8    22627.08    22391.81    337.79 o 
 -10   0   8    12045.87    12144.83    256.62 o 
  -8   0   8      509.70      754.29     46.31 o 
  -6   0   8      543.57      512.83     66.74 o 
  -4   0   8    19192.09    20158.72    290.51 o 
  -2   0   8    62535.01    61369.91    786.79 o 
   0   0   8     5651.81     5328.23    108.93 o 
   2   0   8     2413.45     2079.45     47.47 o 
   4   0   8    21333.51    21898.60    251.02 o 
   6   0   8      295.56      186.82     24.59 o 
   8   0   8    20195.63    19878.54    235.80 o 
  10   0   8      253.77      355.99     47.41 o 
  12   0   8    12818.92    13359.84    238.58 o 
  14   0   8     6852.67     6958.88    162.16 o 
  16   0   8      606.61      690.81     78.33 o 
  18   0   8      729.67      710.90    103.31 o 
  20   0   8     1704.58     1777.18    236.28 o 
  22   0   8     2306.32     2023.41    164.06 o 
 -25   1   8       16.58       49.74    101.37 o 
 -23   1   8        3.36        6.29     71.74 o 
 -21   1   8     1348.75     1311.55     63.96 o 
 -19   1   8      613.46      636.83     48.50 o 
 -17   1   8     4012.52     3877.69     83.66 o 
 -15   1   8     2403.05     2225.92     60.04 o 
 -13   1   8      259.99      298.36     32.13 o 
 -11   1   8     6981.70     7106.69    101.35 o 
  -9   1   8    16464.99    18092.99    192.95 o 
  -7   1   8    16918.02    16559.27    153.98 o 
  -5   1   8       33.50       47.72     21.68 o 
  -3   1   8     3140.90     3129.46     56.88 o 
  -1   1   8     3643.94     3827.76     51.77 o 
   1   1   8     5402.46     5964.47     78.81 o 
   3   1   8     2482.98     2102.62     35.35 o 
   5   1   8     2866.07     3905.20     50.44 o 
   7   1   8     1764.76     1735.53     37.31 o 
   9   1   8     3088.13     3032.37     60.89 o 
  11   1   8     1471.67     1277.79     61.14 o 
  13   1   8    11529.75    11439.52    179.16 o 
  15   1   8      376.38      477.22     62.51 o 
  17   1   8      597.11      676.44     59.61 o 
  19   1   8        5.04       -0.82     45.01 o 
  21   1   8      682.05      795.45    186.57 o 
  23   1   8      459.86      574.89     85.95 o 
 -24   2   8       10.73       19.60     62.44 o 
 -22   2   8      197.50      147.13     54.35 o 
 -20   2   8      937.79     1044.63     58.02 o 
 -18   2   8     1599.47     1671.60     60.09 o 
 -16   2   8      188.92      223.68     35.34 o 
 -14   2   8      812.22      910.26     46.33 o 
 -12   2   8     2365.16     2406.21     58.72 o 
 -10   2   8    16555.59    16630.13    184.73 o 
  -8   2   8     1995.81     2048.92     76.15 o 
  -6   2   8     3775.42     3340.94     53.94 o 
  -4   2   8    12608.31    12957.37    126.51 o 
  -2   2   8    16006.86    17257.57    182.84 o 
   0   2   8    13292.20    13709.36    151.56 o 
   2   2   8     1427.69     1936.87     37.44 o 
   4   2   8      754.81      699.40     41.52 o 
   6   2   8     7109.73     7365.48     91.51 o 
   8   2   8     3401.98     2813.20     87.57 o 
  10   2   8      100.31       79.49     27.69 o 
  12   2   8     7657.48     7538.38    136.07 o 
  14   2   8       19.74        3.20     35.21 o 
  16   2   8      668.65      640.12     59.35 o 
  18   2   8      519.44      462.97     70.97 o 
  20   2   8       16.40       27.48     57.61 o 
  22   2   8      582.79      686.27     89.31 o 
 -23   3   8      440.76      479.90     61.08 o 
 -21   3   8     1533.92     1400.25     87.36 o 
 -19   3   8        1.39       27.41     33.53 o 
 -17   3   8     4545.19     4259.92    155.56 o 
 -15   3   8    10092.75     9960.22    264.30 o 
 -13   3   8     2712.05     2812.09     66.38 o 
 -11   3   8      849.87     1000.24     62.49 o 
  -9   3   8     2873.48     3235.85     64.16 o 
  -7   3   8     3589.67     3443.32     53.56 o 
  -5   3   8    10845.54     9876.07    117.61 o 
  -3   3   8       79.81       89.60     22.06 o 
  -1   3   8    10141.22    10440.50    247.77 o 
   1   3   8    23655.71    25685.37    314.33 o 
   3   3   8    17390.69    16368.66    176.41 o 
   5   3   8     5707.48     5766.40     74.72 o 
   7   3   8     5743.84     5217.68     85.64 o 
   9   3   8     9347.34     9439.14    127.13 o 
  11   3   8     4917.87     4997.95     89.42 o 
  13   3   8     1542.74     1696.30     70.12 o 
  15   3   8     2196.66     1896.87     76.92 o 
  17   3   8      844.23      987.97     85.58 o 
  19   3   8     1549.75     1464.06     98.04 o 
  21   3   8        4.69       18.32     72.96 o 
 -22   4   8       13.30       33.79     49.04 o 
 -20   4   8      104.28       55.02     44.20 o 
 -18   4   8       39.18       43.98     34.27 o 
 -16   4   8      176.50      141.17     35.80 o 
 -14   4   8      317.73      239.69     37.95 o 
 -12   4   8     1861.06     1551.68     54.11 o 
 -10   4   8      177.02      133.51     28.43 o 
  -8   4   8     9028.12     9183.99    122.58 o 
  -6   4   8       57.81       36.62     20.34 o 
  -4   4   8      684.91      766.89     58.62 o 
  -2   4   8       81.33       67.50     37.65 o 
   0   4   8    14337.38    14368.28    194.05 o 
   2   4   8       22.05       13.90     33.17 o 
   4   4   8     1663.56     1841.73     44.18 o 
   6   4   8     1091.92      992.05     30.60 o 
   8   4   8      150.96      139.93     30.82 o 
  10   4   8      890.92      970.10     50.37 o 
  12   4   8      528.37      613.08     44.81 o 
  14   4   8       23.24       13.26     37.80 o 
  16   4   8       26.69      -14.71     50.54 o 
  18   4   8      190.83      110.14     60.58 o 
  20   4   8      321.77      354.10     71.86 o 
 -21   5   8      592.12      643.59     80.08 o 
 -19   5   8       60.79       37.51     47.62 o 
 -17   5   8      643.19      819.72     68.98 o 
 -15   5   8     1135.32     1134.47     57.93 o 
 -13   5   8     6410.48     5892.10    105.70 o 
 -11   5   8       20.30       32.76     29.58 o 
  -9   5   8     6886.78     6541.80    121.38 o 
  -7   5   8     5126.63     4991.77    101.55 o 
  -5   5   8     8464.09     8324.03    215.98 o 
  -3   5   8     7322.38     7690.72    162.63 o 
  -1   5   8     1532.09     1338.01     98.66 o 
   1   5   8     6094.14     6278.23    140.56 o 
   3   5   8     2066.10     1720.59     81.49 o 
   5   5   8     1419.19     1376.07     53.72 o 
   7   5   8      285.79      373.23     37.99 o 
   9   5   8     1969.37     2192.14     64.92 o 
  11   5   8     6826.85     6892.92    115.58 o 
  13   5   8      475.63      468.70     54.62 o 
  15   5   8     3213.08     2772.82    117.24 o 
  17   5   8     1701.42     1763.70    113.35 o 
  19   5   8     2226.85     2141.97    115.09 o 
 -20   6   8     1639.84     1714.33    103.99 o 
 -18   6   8     2595.32     2486.64     95.50 o 
 -16   6   8        5.11       51.02     37.22 o 
 -14   6   8      229.82      320.51     44.85 o 
 -12   6   8       61.65       51.38     33.23 o 
 -10   6   8     1609.91     1773.69    107.57 o 
  -8   6   8     2932.73     2872.51    109.30 o 
  -6   6   8      770.80      789.87     94.01 o 
  -4   6   8     6704.32     6833.13    231.89 o 
  -2   6   8     6806.26     6649.36    157.78 o 
   0   6   8     3278.08     2753.57    153.29 o 
   2   6   8       96.13      196.77     35.50 o 
   4   6   8     1252.59     1153.29     54.24 o 
   6   6   8       76.40       72.75     36.55 o 
   8   6   8      155.12      123.41     34.49 o 
  10   6   8      907.31      949.45     55.90 o 
  12   6   8     1218.39     1401.30     76.36 o 
  14   6   8     4561.53     4491.40    148.88 o 
  16   6   8     1608.78     1564.22     98.43 o 
  18   6   8        3.65       -4.26     61.15 o 
 -19   7   8       50.19      128.75     63.83 o 
 -17   7   8        4.81        5.25     39.87 o 
 -15   7   8       70.65      -11.46     38.79 o 
 -13   7   8      291.45      294.97     53.18 o 
 -11   7   8        1.95      -12.36     38.94 o 
  -9   7   8     1629.26     1739.54     73.94 o 
  -7   7   8      744.80      860.07    104.54 o 
  -5   7   8     2082.72     2008.23    148.88 o 
  -3   7   8     1155.24     1110.39    102.44 o 
  -1   7   8        1.70       -6.82     33.04 o 
   1   7   8      874.40      857.96     56.48 o 
   3   7   8       87.87       93.33     36.46 o 
   5   7   8       56.89       17.27     48.90 o 
   7   7   8      341.10      330.00    107.73 o 
   9   7   8        9.61      -21.02     38.93 o 
  11   7   8      729.77      905.48     70.09 o 
  13   7   8      427.52      362.00     58.37 o 
  15   7   8      152.18      359.78     73.66 o 
  17   7   8      292.98      258.32     73.97 o 
 -16   8   8      488.25      539.77     79.50 o 
 -14   8   8      132.11      107.46     49.56 o 
 -12   8   8     1894.52     2084.20     74.34 o 
 -10   8   8     4726.69     4498.40    101.12 o 
  -8   8   8     3909.18     3824.21     91.35 o 
  -6   8   8      444.77      322.55     52.17 o 
  -4   8   8     3438.27     3691.48    195.25 o 
  -2   8   8       44.03       60.44     39.06 o 
   0   8   8     2080.45     1923.49     82.18 o 
   2   8   8       14.94       -2.16     50.13 o 
   4   8   8     3390.62     3518.23    205.42 o 
   6   8   8     7401.98     8212.80    207.41 o 
   8   8   8      863.43     1017.23    150.84 o 
  10   8   8      180.93      154.77     99.41 o 
  12   8   8      536.03      511.57    130.12 o 
  14   8   8     1428.46     1613.76    122.51 o 
 -13   9   8     1231.22     1551.92    167.85 o 
 -11   9   8       31.73       94.11     43.56 o 
  -9   9   8     1149.65     1434.02     72.47 o 
  -7   9   8     1715.49     1627.08     79.95 o 
  -5   9   8      269.77      299.24     56.35 o 
  -3   9   8       11.28       -3.29     40.48 o 
  -1   9   8      336.21      242.65     66.23 o 
   1   9   8     1366.16     1407.39    103.53 o 
   3   9   8      334.42      382.88    122.18 o 
   5   9   8        1.73     -139.58     93.05 o 
   7   9   8      135.09      102.95     63.03 o 
   9   9   8     1889.93     1936.30    195.38 o 
  11   9   8     2502.97     2470.64    228.44 o 
  -6  10   8       44.94      -66.70     62.10 o 
  -4  10   8       37.93       22.03     78.11 o 
  -2  10   8      528.16      596.34    150.35 o 
   0  10   8       50.28       43.63     95.49 o 
   2  10   8      205.42      146.45     66.47 o 
   4  10   8      765.10      453.46    131.73 o 
 -25   1   9      301.91      437.78    117.04 o 
 -23   1   9        3.85        8.95     46.05 o 
 -21   1   9       44.47       57.25     37.22 o 
 -19   1   9     1710.56     1901.30     65.56 o 
 -17   1   9     1000.92     1145.98     60.34 o 
 -15   1   9       50.60       60.94     29.61 o 
 -13   1   9       91.34      200.45     30.05 o 
 -11   1   9    16338.20    16974.33    189.50 o 
  -9   1   9    14231.86    14192.43    153.95 o 
  -7   1   9      295.21      365.82     19.44 o 
  -5   1   9      154.28      226.84     43.57 o 
  -3   1   9     7573.25     7861.97    102.11 o 
  -1   1   9    23033.82    21907.53    196.54 o 
   1   1   9    35662.19    36984.93    284.19 o 
   3   1   9       17.62      141.55     18.92 o 
   5   1   9     5971.27     6290.81     69.86 o 
   7   1   9     2224.82     2060.43     38.95 o 
   9   1   9     9038.86     9057.00    107.30 o 
  11   1   9       23.33       13.04     35.13 o 
  13   1   9    11031.62    11285.97    180.82 o 
  15   1   9     4404.00     4229.80    108.23 o 
  17   1   9     2298.62     2107.84     97.14 o 
  19   1   9       59.15       38.36     40.53 o 
  21   1   9      112.98      150.68     54.57 o 
 -24   2   9       98.80      102.35     90.59 o 
 -22   2   9       24.62       39.49     44.66 o 
 -20   2   9       15.88      -30.44     43.66 o 
 -18   2   9      420.07      413.60     43.20 o 
 -16   2   9    10722.14    10325.65    163.23 o 
 -14   2   9     5638.06     5241.53    126.11 o 
 -12   2   9      890.39     1158.56     64.32 o 
 -10   2   9    13697.03    14730.02    147.13 o 
  -8   2   9      890.42     1028.18     32.74 o 
  -6   2   9     6603.76     6380.34    123.21 o 
  -4   2   9     4147.45     3940.00     76.68 o 
  -2   2   9       49.47        8.17     21.36 o 
   0   2   9      228.20      142.25     38.71 o 
   2   2   9       43.25       37.36     14.68 o 
   4   2   9     5726.70     5171.14     68.71 o 
   6   2   9     2612.82     2621.14     47.15 o 
   8   2   9     9899.29     9626.00    125.19 o 
  10   2   9    17275.83    17617.69    199.58 o 
  12   2   9    13251.25    13004.95    196.09 o 
  14   2   9      317.82      431.06     61.44 o 
  16   2   9      399.17      456.14     54.90 o 
  18   2   9     1911.82     1982.91     85.14 o 
  20   2   9      725.77      756.63    109.19 o 
  22   2   9        1.36       35.96     63.08 o 
 -23   3   9        0.62       73.26    122.18 o 
 -21   3   9       32.30       -2.30     48.61 o 
 -19   3   9        4.58       16.04     33.59 o 
 -17   3   9     2415.46     2355.49     69.57 o 
 -15   3   9       18.39       18.76     33.08 o 
 -13   3   9      746.85      643.89     47.93 o 
 -11   3   9      195.19      205.05     35.30 o 
  -9   3   9     1359.57     1492.82     46.17 o 
  -7   3   9      513.12      381.59     27.52 o 
  -5   3   9     1763.68     1663.71     42.65 o 
  -3   3   9     6428.95     6683.37     96.87 o 
  -1   3   9     8360.35     9168.05    218.28 o 
   1   3   9       71.79       94.95     28.81 o 
   3   3   9      953.38      889.36     33.44 o 
   5   3   9      693.85      836.36     63.21 o 
   7   3   9     2977.60     2983.69     75.63 o 
   9   3   9       44.03      -16.14     26.19 o 
  11   3   9      393.73      456.48     40.99 o 
  13   3   9     1204.99     1297.67     66.76 o 
  15   3   9       69.48       11.84     40.58 o 
  17   3   9      287.36      379.51    106.75 o 
  19   3   9       96.51      118.86     63.08 o 
  21   3   9      695.72      745.45    115.80 o 
 -22   4   9     1880.95     1880.15    164.04 o 
 -20   4   9      607.65      652.76     62.23 o 
 -18   4   9       27.54       -7.88     34.95 o 
 -16   4   9      618.48      706.90     69.76 o 
 -14   4   9     5813.91     6009.41    104.85 o 
 -12   4   9     2680.64     2518.83     72.91 o 
 -10   4   9       14.35        2.49     25.45 o 
  -8   4   9     5743.68     5565.02    136.03 o 
  -6   4   9     6570.42     6194.50     89.86 o 
  -4   4   9    11195.78    10170.53    217.80 o 
  -2   4   9     1885.31     2020.10     79.84 o 
   0   4   9    11801.65    11485.88    167.66 o 
   2   4   9    11150.17    10426.63    154.78 o 
   4   4   9     6131.74     5523.21     77.90 o 
   6   4   9      280.15      357.90     34.76 o 
   8   4   9     1177.85      982.57     60.01 o 
  10   4   9     2992.70     3335.64     77.74 o 
  12   4   9     4724.45     4796.87    109.79 o 
  14   4   9      793.74      816.60     60.89 o 
  16   4   9      221.42      215.04     61.30 o 
  18   4   9     2304.32     2259.39    174.57 o 
  20   4   9     2582.26     2673.41    171.63 o 
 -21   5   9      226.06      169.64     62.28 o 
 -19   5   9      789.63      771.32     66.71 o 
 -17   5   9       87.15       86.34     43.91 o 
 -15   5   9     1347.33     1326.76     93.58 o 
 -13   5   9      269.99      317.63     39.05 o 
 -11   5   9     2079.37     2103.24     62.80 o 
  -9   5   9     4865.83     5049.14    106.19 o 
  -7   5   9       93.26      130.58     34.89 o 
  -5   5   9     2059.14     1880.32     86.36 o 
  -3   5   9     1125.09     1031.66    143.25 o 
  -1   5   9     6977.63     7064.96    154.77 o 
   1   5   9     2050.52     2135.84     82.82 o 
   3   5   9      551.20      623.17     48.44 o 
   5   5   9     1185.92     1180.65     81.87 o 
   7   5   9       32.86       63.56     30.29 o 
   9   5   9      417.20      399.65     41.72 o 
  11   5   9      887.17      875.35     52.36 o 
  13   5   9     2409.04     2446.34    104.89 o 
  15   5   9     2026.64     1984.72    104.21 o 
  17   5   9      645.01      711.17     84.17 o 
  19   5   9      373.93      384.61     77.07 o 
 -20   6   9     1086.49     1069.01     96.73 o 
 -18   6   9       43.94      120.06     48.68 o 
 -16   6   9      387.77      427.06     54.54 o 
 -14   6   9     1721.05     1749.88     76.06 o 
 -12   6   9      537.00      534.25     52.97 o 
 -10   6   9       64.21       45.59     37.84 o 
  -8   6   9     2546.28     2794.80     83.17 o 
  -6   6   9      297.55      273.62     59.68 o 
  -4   6   9       87.97       29.19     48.60 o 
  -2   6   9     1177.23     1284.83     87.39 o 
   0   6   9     2179.99     2211.18     93.54 o 
   2   6   9    17479.71    17019.20    273.96 o 
   4   6   9     2602.96     2510.95     83.41 o 
   6   6   9       33.79      -36.23     31.88 o 
   8   6   9     5355.57     5714.80    116.64 o 
  10   6   9     1394.47     1357.57     60.60 o 
  12   6   9     4798.23     4989.89    140.26 o 
  14   6   9       18.75      -20.09     49.50 o 
  16   6   9     1365.39     1486.86    102.02 o 
  18   6   9      338.25      349.51     75.15 o 
 -17   7   9     2429.80     2263.85     91.05 o 
 -15   7   9        2.84      -50.39     49.48 o 
 -13   7   9       87.72      135.16     64.88 o 
 -11   7   9       77.88       -8.83     49.67 o 
  -9   7   9      742.62      668.83     57.80 o 
  -7   7   9     1063.03     1197.92     96.60 o 
  -5   7   9      976.38     1062.99     89.24 o 
  -3   7   9     4871.07     5020.33    209.61 o 
  -1   7   9     3103.48     2797.36     85.69 o 
   1   7   9      434.82      403.92     50.31 o 
   3   7   9      383.96      562.03     49.20 o 
   5   7   9     4617.96     4654.51    143.31 o 
   7   7   9     8990.80    10067.60    223.31 o 
   9   7   9     2199.93     2164.53    187.24 o 
  11   7   9        0.49      -57.17     39.18 o 
  13   7   9     1365.99     1453.35     88.35 o 
  15   7   9     2772.99     2917.53    131.38 o 
 -16   8   9        1.58      -92.56     80.32 o 
 -14   8   9      130.30      138.71     63.03 o 
 -12   8   9      106.80      102.35     88.14 o 
 -10   8   9       54.59       44.56     85.69 o 
  -8   8   9       28.47      -25.39     53.28 o 
  -6   8   9      133.92      159.61     45.47 o 
  -4   8   9       33.21       31.61     41.00 o 
  -2   8   9      332.15      377.86     49.71 o 
   0   8   9      145.64      173.01     45.25 o 
   2   8   9      956.89     1213.58     86.80 o 
   4   8   9       70.26      115.57     95.49 o 
   6   8   9        2.77       73.87     57.06 o 
   8   8   9       55.40      -34.38     57.51 o 
  10   8   9      174.79       71.17     89.13 o 
  12   8   9      583.12      372.85     82.94 o 
 -11   9   9      636.92      640.15     72.30 o 
  -9   9   9     1233.55     1291.05    158.19 o 
  -7   9   9       64.49      131.46     51.19 o 
  -5   9   9      109.42      239.16     67.94 o 
  -3   9   9       15.26      -27.55     41.39 o 
  -1   9   9     1205.83     1259.05    299.70 o 
   1   9   9        8.67      -64.82     53.60 o 
   3   9   9      321.28      338.38    114.10 o 
   5   9   9     2249.47     2089.26    112.54 o 
   7   9   9     2497.94     2690.88    130.20 o 
   9   9   9      430.56      449.64    125.12 o 
  -4  10   9       68.97       72.77     73.21 o 
  -2  10   9      489.21      559.99    112.39 o 
   0  10   9      375.01      202.00     68.38 o 
   2  10   9     2037.06     1995.50    178.27 o 
 -22   0  10     1616.14     1508.74    128.80 o 
 -20   0  10     2129.58     2312.31    143.49 o 
 -18   0  10     5268.52     5136.82    141.27 o 
 -16   0  10     1438.31     1457.92     80.51 o 
 -14   0  10     1231.66     1340.25     72.62 o 
 -12   0  10       23.38      -59.87     39.92 o 
 -10   0  10     4737.38     4508.49    103.54 o 
  -8   0  10      484.20      462.05     29.58 o 
  -6   0  10     2252.12     2311.18     69.78 o 
  -4   0  10       37.75       34.28     30.47 o 
  -2   0  10     4790.19     4916.70    112.02 o 
   0   0  10    72007.09    76082.34    795.18 o 
   2   0  10     2036.04     1722.85     66.83 o 
   4   0  10    19442.28    19373.19    232.77 o 
   6   0  10    13782.80    13194.01    173.50 o 
   8   0  10     3826.52     3344.99    102.01 o 
  10   0  10     5078.11     5178.83    133.28 o 
  12   0  10      647.42      857.80     75.95 o 
  14   0  10     4068.85     4607.05    137.51 o 
  16   0  10     8591.93     8885.93    208.14 o 
  18   0  10      347.85      448.56     77.48 o 
  20   0  10      176.14      184.38     71.44 o 
  22   0  10     1301.69     1373.58    164.06 o 
 -23   1  10       75.44      129.77     83.74 o 
 -21   1  10      227.91      280.42     60.40 o 
 -19   1  10      540.47      350.82     52.45 o 
 -17   1  10      584.45      623.65     47.24 o 
 -15   1  10     3818.62     3752.89    175.72 o 
 -13   1  10     1097.54      971.50     51.74 o 
 -11   1  10     2909.07     3006.98     63.50 o 
  -9   1  10     2893.31     2921.37     51.00 o 
  -7   1  10       69.33       67.80     13.99 o 
  -5   1  10     2645.07     2445.39     64.60 o 
  -3   1  10      754.72      815.04     37.12 o 
  -1   1  10      824.96      661.05     36.06 o 
   1   1  10     9364.24     9828.62    104.31 o 
   3   1  10       30.09       21.39     14.91 o 
   5   1  10     3446.74     3482.04     50.61 o 
   7   1  10     3435.55     3663.20     53.82 o 
   9   1  10      523.33      705.62     42.83 o 
  11   1  10     3982.37     4249.13     87.52 o 
  13   1  10       33.29      -21.03     33.00 o 
  15   1  10      213.88      256.77     43.48 o 
  17   1  10      401.57      370.96     50.03 o 
  19   1  10      244.45      284.06     48.19 o 
  21   1  10      278.09      452.78     67.60 o 
 -24   2  10      232.89      248.27     93.04 o 
 -22   2  10      506.46      565.51     74.80 o 
 -20   2  10      965.64      974.88     70.55 o 
 -18   2  10       32.31       60.68     39.14 o 
 -16   2  10     1066.83     1195.19     61.62 o 
 -14   2  10     6332.91     5520.38    211.14 o 
 -12   2  10     1848.22     1871.34     54.81 o 
 -10   2  10     6107.28     6146.65    120.81 o 
  -8   2  10      705.82      916.66     34.09 o 
  -6   2  10      563.81      545.05     27.02 o 
  -4   2  10      120.81       64.66     14.69 o 
  -2   2  10     4369.88     4301.39     91.88 o 
   0   2  10    10254.57    10454.01    118.66 o 
   2   2  10     2048.93     2102.54     38.24 o 
   4   2  10     2001.94     2091.43     50.66 o 
   6   2  10     3925.40     4274.92     59.12 o 
   8   2  10    14460.08    15182.22    308.97 o 
  10   2  10      127.50      235.59     52.62 o 
  12   2  10     6054.92     6065.00    124.18 o 
  14   2  10     1260.89     1273.33     69.53 o 
  16   2  10     7872.76     7662.02    261.91 o 
  18   2  10     1867.34     1833.39     84.33 o 
  20   2  10       23.73        9.26     59.21 o 
 -23   3  10       46.52       61.70     77.86 o 
 -21   3  10      150.53      237.66     51.82 o 
 -19   3  10      342.52      332.31     50.86 o 
 -17   3  10      224.23      160.31     42.66 o 
 -15   3  10     1906.31     1724.45     70.44 o 
 -13   3  10    11814.24    11098.96    174.87 o 
 -11   3  10     1594.45     1469.91     60.61 o 
  -9   3  10       18.19      -10.60     21.75 o 
  -7   3  10     1202.64     1293.27     41.26 o 
  -5   3  10    11039.95    11224.81    132.63 o 
  -3   3  10     8670.30     8299.96    186.55 o 
  -1   3  10      295.47      315.18     30.79 o 
   1   3  10     6593.40     6387.60     84.54 o 
   3   3  10     8486.47     8087.97     95.59 o 
   5   3  10    11023.05    10110.95    113.63 o 
   7   3  10      445.15      582.14     61.78 o 
   9   3  10    12537.07    12181.23    156.00 o 
  11   3  10    15929.12    16510.92    298.44 o 
  13   3  10     1305.27     1333.49     69.26 o 
  15   3  10     1513.26     1382.15     78.44 o 
  17   3  10     1386.04     1503.36     99.73 o 
  19   3  10     3379.59     3334.22    137.13 o 
 -22   4  10      364.61      384.12     75.96 o 
 -20   4  10      374.02      406.23     56.99 o 
 -18   4  10      437.83      394.66     52.95 o 
 -16   4  10      160.02       88.11     77.34 o 
 -14   4  10        3.96       33.42     40.43 o 
 -12   4  10     1128.83     1055.48     95.96 o 
 -10   4  10      709.39      688.61     51.76 o 
  -8   4  10      580.82      544.16     43.53 o 
  -6   4  10     2059.35     2079.94     52.09 o 
  -4   4  10      176.95      146.80     33.75 o 
  -2   4  10     1416.27     1664.94     59.58 o 
   0   4  10     4133.96     4021.68     91.54 o 
   2   4  10      423.14      549.44     37.85 o 
   4   4  10      721.74      705.75     34.44 o 
   6   4  10      654.00      723.78     48.34 o 
   8   4  10     1329.81     1432.63     55.53 o 
  10   4  10      130.55      131.84     35.22 o 
  12   4  10     1010.44     1013.25     63.56 o 
  14   4  10       92.54      134.56     44.66 o 
  16   4  10      527.73      375.40     69.05 o 
  18   4  10      121.11      122.89     61.49 o 
  20   4  10      128.31       77.09     66.89 o 
 -21   5  10     2421.89     2360.79    116.52 o 
 -19   5  10      113.28      126.40     48.71 o 
 -17   5  10      544.25      531.92    122.14 o 
 -15   5  10      504.77      442.72     53.12 o 
 -13   5  10     1295.80     1445.39     69.84 o 
 -11   5  10     3795.88     3412.85    141.51 o 
  -9   5  10       61.45       40.85     50.90 o 
  -7   5  10     5815.83     5725.00    149.13 o 
  -5   5  10     9399.99     8977.65    189.24 o 
  -3   5  10     6547.30     5907.78    144.44 o 
  -1   5  10      961.05     1070.00     72.11 o 
   1   5  10     4011.26     3894.42     94.82 o 
   3   5  10    10037.71    10240.96    140.78 o 
   5   5  10      835.93     1010.98     50.98 o 
   7   5  10     2149.89     2096.73     64.51 o 
   9   5  10      227.23      170.16     36.68 o 
  11   5  10     3678.78     3887.78     88.71 o 
  13   5  10     4419.48     4694.64    135.29 o 
  15   5  10        0.98        6.06     52.29 o 
  17   5  10     2673.50     2661.05    134.65 o 
 -20   6  10      417.02      544.47     82.89 o 
 -18   6  10      431.94      494.60     62.29 o 
 -16   6  10       82.33       80.35     46.82 o 
 -14   6  10        2.44      -24.32     55.23 o 
 -12   6  10      223.08      140.64     57.21 o 
 -10   6  10     3416.45     3415.20    121.66 o 
  -8   6  10     8275.04     8226.81    317.35 o 
  -6   6  10     2107.66     1996.08     94.91 o 
  -4   6  10     2348.60     2285.36    126.33 o 
  -2   6  10     6566.93     7280.53    172.27 o 
   0   6  10     5297.61     5426.78    255.15 o 
   2   6  10     4803.38     4369.51    191.98 o 
   4   6  10     3380.22     3639.45    130.30 o 
   6   6  10      150.46      183.09     46.36 o 
   8   6  10     4055.10     4005.14    100.46 o 
  10   6  10      345.99      350.52     75.70 o 
  12   6  10     1026.39      942.46     69.72 o 
  14   6  10     2377.97     2609.41    115.79 o 
  16   6  10     1523.20     1569.57    108.29 o 
 -17   7  10       16.16       59.83     63.07 o 
 -15   7  10      856.72      705.44    239.95 o 
 -13   7  10       25.48        1.40     52.94 o 
 -11   7  10       46.47      -21.23     71.74 o 
  -9   7  10       29.78       26.36     60.87 o 
  -7   7  10      220.10      314.94     67.84 o 
  -5   7  10        3.28      -50.81     49.29 o 
  -3   7  10      204.47      119.64     75.17 o 
  -1   7  10      140.61       89.61     79.82 o 
   1   7  10     1150.93     1102.30     59.70 o 
   3   7  10     1471.50     1395.36     74.73 o 
   5   7  10      189.11      133.92     90.35 o 
   7   7  10      284.44      253.17     64.36 o 
   9   7  10      761.99      647.74     60.87 o 
  11   7  10      117.00       30.05     46.83 o 
  13   7  10       11.09      109.32     57.65 o 
  15   7  10       19.02       40.18     58.77 o 
 -14   8  10      379.10      492.51    243.63 o 
 -12   8  10      468.21      651.99    273.24 o 
 -10   8  10     1056.27     1065.78    175.08 o 
  -8   8  10     2341.14     1942.43    104.23 o 
  -6   8  10      543.19      537.81     70.83 o 
  -4   8  10       57.33       68.27     59.97 o 
  -2   8  10     4258.56     4333.05    109.33 o 
   0   8  10     2303.21     2163.76    132.69 o 
   2   8  10      456.21      544.13     56.07 o 
   4   8  10        5.45       36.27     56.11 o 
   6   8  10     1907.24     1924.24    108.14 o 
   8   8  10     5094.93     5498.95    236.54 o 
  10   8  10      376.22      210.61    141.28 o 
  12   8  10      345.15      410.84     63.32 o 
 -11   9  10      832.16     1098.60    100.23 o 
  -9   9  10       15.31       -7.38     48.96 o 
  -7   9  10     1600.58     1640.59     81.20 o 
  -5   9  10      224.48      171.48     52.57 o 
  -3   9  10        4.34      -36.10     41.33 o 
  -1   9  10     1055.37     1044.74    194.79 o 
   1   9  10      682.07      817.71    261.74 o 
   3   9  10     2438.72     2132.13    167.00 o 
   5   9  10      496.46      690.46    105.51 o 
   7   9  10        1.20       40.74     63.50 o 
 -23   1  11      892.18     1086.04     92.97 o 
 -21   1  11     1554.59     1461.16     92.81 o 
 -19   1  11       83.87      102.27     52.97 o 
 -17   1  11     3531.02     3355.94    116.35 o 
 -15   1  11     1948.13     2098.29    232.36 o 
 -13   1  11     1225.43     1241.72    124.12 o 
 -11   1  11     1244.67     1490.41     77.74 o 
  -9   1  11     9562.42     9318.61    173.11 o 
  -7   1  11     6203.95     6081.83     94.50 o 
  -5   1  11      607.52      758.83     67.92 o 
  -3   1  11     1589.56     1521.95     48.17 o 
  -1   1  11    16132.37    16632.29    227.16 o 
   1   1  11    24821.26    24500.43    223.05 o 
   3   1  11     3026.56     2726.66     47.16 o 
   5   1  11     6624.23     6489.72     75.47 o 
   7   1  11     5176.40     5571.92     92.50 o 
   9   1  11      516.89      491.21     41.06 o 
  11   1  11       24.54       20.04     33.01 o 
  13   1  11       61.19       34.34     35.75 o 
  15   1  11     6164.32     6204.69    117.32 o 
  17   1  11     3121.20     3271.39    103.76 o 
  19   1  11      605.08      634.56     58.74 o 
  21   1  11      249.98      247.34     71.74 o 
 -22   2  11      465.85      622.86     78.78 o 
 -20   2  11       98.30      132.86     55.90 o 
 -18   2  11      363.36      592.11     73.03 o 
 -16   2  11      865.42      772.80     74.49 o 
 -14   2  11       73.03      191.48     61.40 o 
 -12   2  11    14741.00    13341.59    318.00 o 
 -10   2  11       65.86       86.17     29.10 o 
  -8   2  11      740.78      738.00     61.27 o 
  -6   2  11     5161.78     5149.60     86.03 o 
  -4   2  11    15889.99    16422.88    186.46 o 
  -2   2  11     2107.13     2051.85     54.24 o 
   0   2  11     5975.83     5755.70     77.62 o 
   2   2  11     5117.59     5081.15     72.59 o 
   4   2  11     2288.17     2525.11     45.18 o 
   6   2  11     6733.02     6221.34     86.08 o 
   8   2  11     9982.02    10589.68    155.64 o 
  10   2  11     5132.82     5150.88     95.72 o 
  12   2  11      706.94      976.74     62.40 o 
  14   2  11      729.62     1033.46     98.28 o 
  16   2  11      378.54      396.44     56.38 o 
  18   2  11      812.16      726.91     59.38 o 
  20   2  11     2363.31     2289.67     96.85 o 
 -23   3  11        0.83      -70.52     76.89 o 
 -21   3  11       10.07      -36.44     50.53 o 
 -19   3  11      170.70      266.98     65.34 o 
 -17   3  11        8.54       30.86     52.43 o 
 -15   3  11     3201.87     3080.99     91.26 o 
 -13   3  11      113.25      255.30     57.29 o 
 -11   3  11     4103.39     3530.15    103.91 o 
  -9   3  11       22.04        2.46     64.89 o 
  -7   3  11      850.14      920.89     91.14 o 
  -5   3  11     5217.13     5479.37     91.44 o 
  -3   3  11     1366.09     1402.80     49.08 o 
  -1   3  11      400.38      314.41     33.07 o 
   1   3  11      879.88      821.63     46.07 o 
   3   3  11      513.57      539.31     32.45 o 
   5   3  11      450.84      513.96     31.31 o 
   7   3  11     5930.53     6263.31    101.66 o 
   9   3  11     2515.17     2807.83    103.40 o 
  11   3  11       78.39      104.08     38.91 o 
  13   3  11      422.69      477.86     71.89 o 
  15   3  11       29.89      -24.63     41.93 o 
  17   3  11      856.64      791.23     85.35 o 
  19   3  11      362.03      458.61    120.22 o 
 -22   4  11      786.56      766.35    120.97 o 
 -20   4  11      877.49     1027.36    207.65 o 
 -18   4  11      419.64      387.03    120.46 o 
 -16   4  11      394.06      503.63     73.81 o 
 -14   4  11     2141.13     2116.99     77.44 o 
 -12   4  11     3122.07     3285.45     90.27 o 
 -10   4  11     3527.61     2965.15    160.39 o 
  -8   4  11        1.33      -16.42     44.87 o 
  -6   4  11     1442.43     1270.59     97.72 o 
  -4   4  11     9072.86     9810.94    153.44 o 
  -2   4  11     6171.08     5732.80     96.42 o 
   0   4  11       14.49        3.61     26.40 o 
   2   4  11     3249.29     3293.21     70.85 o 
   4   4  11    11436.35    11362.03    146.60 o 
   6   4  11     3504.85     3156.19     72.31 o 
   8   4  11      620.12      494.16     43.25 o 
  10   4  11     2474.99     2367.17     69.49 o 
  12   4  11     7240.05     7291.57    171.81 o 
  14   4  11     2999.23     3047.14    100.84 o 
  16   4  11        0.73       11.85     52.62 o 
  18   4  11     1016.43     1056.99    162.35 o 
 -21   5  11      187.13       52.40     86.67 o 
 -19   5  11        3.75      -29.63     54.12 o 
 -17   5  11       52.99      127.68     46.10 o 
 -15   5  11       11.57        9.35     45.70 o 
 -13   5  11      382.97      348.43     50.15 o 
 -11   5  11       45.77       10.56     68.56 o 
  -9   5  11     2825.10     2822.75    108.38 o 
  -7   5  11     2608.54     2677.64    137.10 o 
  -5   5  11      194.53      208.29     72.47 o 
  -3   5  11      317.43      259.69     76.10 o 
  -1   5  11     2489.48     2497.80    102.36 o 
   1   5  11      416.64      489.80     63.92 o 
   3   5  11     7809.23     7624.24    118.37 o 
   5   5  11      602.58      619.49     55.62 o 
   7   5  11     2541.70     2801.12     88.67 o 
   9   5  11      247.93      202.54     39.34 o 
  11   5  11        2.63      -28.02     37.39 o 
  13   5  11      391.52      283.84     51.55 o 
  15   5  11      841.01      957.09    144.47 o 
  17   5  11     1305.22     1498.54    142.27 o 
 -18   6  11      164.60      258.63     56.84 o 
 -16   6  11      150.31      251.87     68.52 o 
 -14   6  11        4.90      -15.74     50.21 o 
 -12   6  11     1422.04     1217.22    372.18 o 
 -10   6  11     7021.00     7278.76    491.94 o 
  -8   6  11      652.26      803.08    117.05 o 
  -6   6  11     1339.55     1491.06     92.60 o 
  -4   6  11      146.40      146.20     56.24 o 
  -2   6  11      144.70      145.51     54.29 o 
   0   6  11      355.99      303.37     59.04 o 
   2   6  11     4082.29     4004.21    122.84 o 
   4   6  11     1100.51     1365.53     69.63 o 
   6   6  11       35.26      -49.96     38.04 o 
   8   6  11     1386.20     1561.21     77.46 o 
  10   6  11      849.36      671.26     63.50 o 
  12   6  11     1122.76     1301.48     92.67 o 
  14   6  11     1637.11     1819.41    104.47 o 
  16   6  11        0.14       -5.19     57.59 o 
 -17   7  11     1130.43     1353.50    149.37 o 
 -15   7  11     1750.69     1723.12    102.29 o 
 -13   7  11      723.54      682.64    282.79 o 
 -11   7  11      550.47      516.56    110.43 o 
  -9   7  11     2863.12     2850.54    118.98 o 
  -7   7  11     2880.73     2796.60    210.56 o 
  -5   7  11     2271.86     2320.86    106.42 o 
  -3   7  11     1511.24     1245.82    277.41 o 
  -1   7  11     4837.39     4790.79    172.12 o 
   1   7  11      488.16      485.71     48.78 o 
   3   7  11       84.09       42.60     89.61 o 
   5   7  11      292.90      216.93     59.42 o 
   7   7  11     1044.40     1332.83     98.58 o 
   9   7  11     4435.00     4800.28    245.83 o 
  11   7  11      155.67      148.36     70.89 o 
  13   7  11     1344.14     1581.71    166.02 o 
 -14   8  11       95.27       51.42     60.75 o 
 -12   8  11      290.12      232.41     73.45 o 
 -10   8  11      115.95       88.47     60.85 o 
  -8   8  11        0.30      -14.31     61.77 o 
  -6   8  11       55.14       19.27     55.35 o 
  -4   8  11        6.92      -35.70     44.05 o 
  -2   8  11      328.38      256.63     50.42 o 
   0   8  11       83.32       65.53     40.44 o 
   2   8  11      764.18      622.41    123.90 o 
   4   8  11      211.57      285.10     68.59 o 
   6   8  11      109.53       16.83     60.00 o 
   8   8  11       54.71       55.80     60.22 o 
  10   8  11       54.23      -48.16     62.33 o 
  -9   9  11      779.30      902.16    172.87 o 
  -7   9  11       63.44       84.58     50.84 o 
  -5   9  11     1076.63     1061.20    201.86 o 
  -3   9  11      322.48      288.95     63.37 o 
  -1   9  11     2952.66     3039.56     98.47 o 
   1   9  11      989.19      674.32    120.48 o 
   3   9  11       36.28      -72.97     92.56 o 
   5   9  11      266.08      217.42     70.74 o 
 -22   0  12     2094.42     2350.51    158.19 o 
 -20   0  12       69.68      -43.09     68.07 o 
 -18   0  12     1038.91     1263.87    117.54 o 
 -16   0  12     6768.37     6781.44    242.42 o 
 -14   0  12      648.15      784.47    110.19 o 
 -12   0  12      144.18      169.93     77.86 o 
 -10   0  12      383.05      391.00     50.96 o 
  -8   0  12    10387.98    10413.12    193.37 o 
  -6   0  12     5766.36     5930.95    133.38 o 
  -4   0  12     2701.51     2499.01     85.53 o 
  -2   0  12      396.80      447.22     48.58 o 
   0   0  12    17865.44    19093.92    322.74 o 
   2   0  12     6025.50     5866.47    163.57 o 
   4   0  12     6725.64     6151.03    136.19 o 
   6   0  12     3377.94     3166.42    187.79 o 
   8   0  12     4135.37     4646.68    125.42 o 
  10   0  12     1175.94     1089.34    136.88 o 
  12   0  12      731.75      729.84     75.10 o 
  14   0  12     1395.17     1230.04    136.12 o 
  16   0  12     7139.43     7489.09    242.67 o 
  18   0  12     4946.83     5504.64    232.63 o 
  20   0  12       70.68       23.66     77.37 o 
 -23   1  12       22.98       14.48     59.38 o 
 -21   1  12      700.23      778.33     83.45 o 
 -19   1  12        1.88       -9.63     50.01 o 
 -17   1  12      177.48      239.01     59.54 o 
 -15   1  12      998.55      967.71     82.40 o 
 -13   1  12      345.66      420.86     62.84 o 
 -11   1  12     2240.09     2163.72     69.79 o 
  -9   1  12      594.80      693.40     41.27 o 
  -7   1  12        0.59       23.40     26.17 o 
  -5   1  12      119.53       93.16     27.71 o 
  -3   1  12     2022.98     1982.10     55.41 o 
  -1   1  12      285.71      325.28     32.09 o 
   1   1  12     6066.25     6263.29     97.29 o 
   3   1  12     2223.24     1873.39     54.95 o 
   5   1  12     2158.44     2351.41     99.81 o 
   7   1  12     5637.84     6129.74    190.33 o 
   9   1  12     1994.51     2275.51     65.75 o 
  11   1  12     1625.05     1778.43     65.03 o 
  13   1  12      453.94      652.71     95.63 o 
  15   1  12       96.80       69.57     41.22 o 
  17   1  12      295.48      246.93     49.00 o 
  19   1  12      268.08      175.84     49.34 o 
 -22   2  12      108.59      174.75     64.15 o 
 -20   2  12       89.49       74.41     58.65 o 
 -18   2  12       50.16       97.13     58.27 o 
 -16   2  12     2450.45     2733.91    108.47 o 
 -14   2  12     9901.38     9773.94    207.78 o 
 -12   2  12     3861.20     3919.79    123.80 o 
 -10   2  12     2332.60     2598.27     99.32 o 
  -8   2  12     1362.84     1379.98     57.13 o 
  -6   2  12     5155.91     4801.61     86.45 o 
  -4   2  12     4957.37     4862.62     86.16 o 
  -2   2  12      403.98      583.98     39.48 o 
   0   2  12     1937.21     1700.96     53.15 o 
   2   2  12     3100.99     2688.46     54.37 o 
   4   2  12      613.54      762.64     47.95 o 
   6   2  12      243.84      235.16     41.75 o 
   8   2  12     3496.08     3790.87    148.46 o 
  10   2  12     2288.34     1934.97     65.63 o 
  12   2  12      127.30       74.36     38.73 o 
  14   2  12      209.64      158.63     41.30 o 
  16   2  12      954.32      985.75     73.74 o 
  18   2  12     1401.33     1408.15     93.09 o 
 -21   3  12     1645.10     1718.49    249.99 o 
 -19   3  12     1075.25     1269.52     96.10 o 
 -17   3  12      143.52      138.19     57.30 o 
 -15   3  12      281.60      312.43     67.32 o 
 -13   3  12    10152.74     9621.53    207.59 o 
 -11   3  12     4660.90     4526.30    131.94 o 
  -9   3  12      517.21      523.56     66.61 o 
  -7   3  12        5.48      -56.31     37.54 o 
  -5   3  12      609.90      539.88     39.75 o 
  -3   3  12     5263.17     5572.85     94.74 o 
  -1   3  12     3939.71     3920.12    119.27 o 
   1   3  12      526.50      532.41     33.46 o 
   3   3  12     7431.88     7915.48    132.65 o 
   5   3  12     2676.28     2524.27     65.63 o 
   7   3  12     8257.52     7454.75    117.63 o 
   9   3  12       31.92      -57.26     41.31 o 
  11   3  12      136.19      148.75     52.78 o 
  13   3  12     1361.38     1530.96     87.19 o 
  15   3  12      528.20      581.61     61.31 o 
  17   3  12        0.59        7.36     46.39 o 
  19   3  12      293.18      388.08     77.22 o 
 -20   4  12      445.07      480.79     73.06 o 
 -18   4  12      219.13      318.05     67.54 o 
 -16   4  12      321.44      242.45     61.79 o 
 -14   4  12     1317.50     1155.54     83.35 o 
 -12   4  12      584.63      539.38     72.30 o 
 -10   4  12     1318.89     1536.47     94.54 o 
  -8   4  12     1266.89     1381.04     81.59 o 
  -6   4  12      893.92     1092.82    104.31 o 
  -4   4  12        0.11       49.24     35.06 o 
  -2   4  12     1264.71     1218.06     51.90 o 
   0   4  12     2382.80     2431.86     77.18 o 
   2   4  12      375.73      300.14     40.89 o 
   4   4  12     1109.26     1224.38     50.64 o 
   6   4  12      971.94      841.18     59.48 o 
   8   4  12      330.66      461.85     51.71 o 
  10   4  12     1013.24     1074.88     83.54 o 
  12   4  12      107.75       41.89     54.65 o 
  14   4  12       14.54       42.84     55.30 o 
  16   4  12      102.07       46.52     86.18 o 
  18   4  12     1026.87     1298.64    150.84 o 
 -19   5  12      108.62      108.89     61.34 o 
 -17   5  12       22.32      -10.25     59.50 o 
 -15   5  12      375.32      335.90     67.15 o 
 -13   5  12      525.45      470.36     84.48 o 
 -11   5  12     1603.19     1749.38     95.05 o 
  -9   5  12     4192.56     4557.65    137.58 o 
  -7   5  12       16.14       18.21     50.12 o 
  -5   5  12    11080.33    11534.26    228.33 o 
  -3   5  12     2772.12     2570.29    147.53 o 
  -1   5  12       25.86       51.03     32.78 o 
   1   5  12      495.76      484.33     58.99 o 
   3   5  12       19.57      -14.42     33.22 o 
   5   5  12     5708.03     5853.18    180.49 o 
   7   5  12     1748.18     1742.75     78.26 o 
   9   5  12      545.82      676.93     82.83 o 
  11   5  12     1279.24     1361.17    158.41 o 
  13   5  12     2441.50     2396.95    113.53 o 
  15   5  12     2615.21     2415.16    166.02 o 
 -18   6  12       22.88      -86.50     67.34 o 
 -16   6  12       15.55       17.28     53.20 o 
 -14   6  12      175.90      139.89     57.41 o 
 -12   6  12       17.51       15.56     54.01 o 
 -10   6  12     1359.57     1185.30    194.89 o 
  -8   6  12     2162.87     2165.96    333.24 o 
  -6   6  12     2557.17     2205.16     99.85 o 
  -4   6  12      188.97      141.43     57.51 o 
  -2   6  12     2687.87     2588.81     81.29 o 
   0   6  12     2541.67     2775.07    162.81 o 
   2   6  12      370.84      398.16     49.34 o 
   4   6  12      187.95      118.81     44.94 o 
   6   6  12      194.22      165.17     62.29 o 
   8   6  12     2624.47     2836.02    102.67 o 
  10   6  12     4160.74     4156.75    133.14 o 
  12   6  12      126.30      126.34     88.63 o 
  14   6  12      136.48       26.44     84.72 o 
 -15   7  12       21.43       66.63     60.09 o 
 -13   7  12      413.58      403.86    153.03 o 
 -11   7  12      117.99       25.10     90.84 o 
  -9   7  12      279.27      371.49     73.13 o 
  -7   7  12       11.44      -17.51     58.00 o 
  -5   7  12       63.42       40.71     55.14 o 
  -3   7  12      167.15      187.48     60.28 o 
  -1   7  12       12.97       24.32     54.35 o 
   1   7  12      491.90      580.78    122.92 o 
   3   7  12      898.95      932.65    154.00 o 
   5   7  12      295.10      332.95     69.70 o 
   7   7  12      281.71      269.40     68.10 o 
   9   7  12      814.82      833.13     70.68 o 
  11   7  12      186.75      146.91    100.88 o 
 -12   8  12      337.48      438.86    136.38 o 
 -10   8  12      759.00      614.69     81.53 o 
  -8   8  12      486.42      354.93     72.37 o 
  -6   8  12       61.34       43.02     67.00 o 
  -4   8  12       64.61        3.43     95.98 o 
  -2   8  12     1544.77     1343.63    235.71 o 
   0   8  12     4753.37     4864.10    116.44 o 
   2   8  12     1730.35     1682.11    151.33 o 
   4   8  12      153.96      132.65     61.61 o 
   6   8  12       27.81       10.24    108.47 o 
   8   8  12     2384.72     2152.93    130.03 o 
  -7   9  12      108.56       47.68     45.74 o 
  -5   9  12       65.04      112.79     46.85 o 
  -3   9  12      255.07      219.43     49.56 o 
  -1   9  12       46.89       68.35     46.49 o 
   1   9  12       70.10       -6.37     94.51 o 
   3   9  12      660.91      494.27     77.67 o 
 -21   1  13      261.27      430.72     77.88 o 
 -19   1  13      140.89       60.94     58.52 o 
 -17   1  13      330.08      445.70     71.29 o 
 -15   1  13     2059.52     2043.49     97.65 o 
 -13   1  13       95.35       68.73     51.40 o 
 -11   1  13        0.43        5.66     32.81 o 
  -9   1  13      534.54      487.63     39.77 o 
  -7   1  13     4698.84     4673.44     87.60 o 
  -5   1  13     6176.94     6493.75    104.83 o 
  -3   1  13       10.14        4.41     29.26 o 
  -1   1  13     5096.14     4753.60     87.64 o 
   1   1  13     5957.65     6130.52     99.86 o 
   3   1  13    15211.42    14879.99    178.10 o 
   5   1  13     3812.11     3480.39     72.56 o 
   7   1  13     2125.78     2022.78     99.81 o 
   9   1  13     4059.50     4623.57    144.56 o 
  11   1  13     2639.16     2311.62    108.03 o 
  13   1  13      436.89      403.85     57.08 o 
  15   1  13      520.12      402.75     60.17 o 
  17   1  13     2844.80     3067.22    108.30 o 
  19   1  13     1906.04     1757.31    187.38 o 
 -22   2  13     1101.90     1316.96    139.31 o 
 -20   2  13     2098.46     2000.82    106.13 o 
 -18   2  13       93.48      172.53     59.21 o 
 -16   2  13     1019.68     1294.39     94.66 o 
 -14   2  13     1504.22     1559.51    110.44 o 
 -12   2  13     1233.70     1301.18     86.63 o 
 -10   2  13     2606.08     2697.21    104.22 o 
  -8   2  13       13.66        4.35     28.45 o 
  -6   2  13      390.49      546.90     41.44 o 
  -4   2  13       16.74       56.64     29.59 o 
  -2   2  13     1681.37     1609.21     55.47 o 
   0   2  13     2787.06     2568.19     65.08 o 
   2   2  13     4135.28     3920.92     79.66 o 
   4   2  13    12613.68    12689.49    161.20 o 
   6   2  13    11483.90    12191.96    188.15 o 
   8   2  13    10875.61    10133.58    284.78 o 
  10   2  13     1219.76     1262.18     70.39 o 
  12   2  13      108.72       55.48     48.26 o 
  14   2  13     1429.65     1615.91    131.91 o 
  16   2  13       97.78      122.04     52.98 o 
  18   2  13       31.77       29.47     55.34 o 
 -21   3  13        1.89       52.69     61.29 o 
 -19   3  13       62.95       74.09     80.31 o 
 -17   3  13       59.23       84.65     61.53 o 
 -15   3  13     1126.35     1273.36    218.89 o 
 -13   3  13      633.95      767.92     80.91 o 
 -11   3  13      229.86      218.35     58.60 o 
  -9   3  13     2666.73     2972.41    123.90 o 
  -7   3  13      416.61      415.36     46.75 o 
  -5   3  13       81.06       -1.64     39.02 o 
  -3   3  13     3275.88     3329.91     75.31 o 
  -1   3  13      713.08      672.56     44.93 o 
   1   3  13     1781.21     1526.73     55.70 o 
   3   3  13      220.85      210.15     34.85 o 
   5   3  13     4216.07     3897.24    103.30 o 
   7   3  13     2221.05     2158.53     81.26 o 
   9   3  13      345.12      353.60    101.12 o 
  11   3  13     1157.52     1255.15     72.51 o 
  13   3  13      710.09      568.39     86.31 o 
  15   3  13      118.66      152.96     51.36 o 
  17   3  13      450.83      291.89     63.69 o 
 -20   4  13       80.26      329.50     90.10 o 
 -18   4  13     1472.96     1506.72     94.12 o 
 -16   4  13       27.04      -26.36     51.77 o 
 -14   4  13      681.70      515.13     70.92 o 
 -12   4  13     2241.87     2182.69    101.63 o 
 -10   4  13     7055.38     7185.80    378.81 o 
  -8   4  13     3222.75     3146.46    192.20 o 
  -6   4  13       61.97        7.57     53.54 o 
  -4   4  13     5494.02     5485.28     99.91 o 
  -2   4  13     2532.52     2444.62     68.27 o 
   0   4  13       60.64       37.65     31.35 o 
   2   4  13        8.42      -14.73     42.75 o 
   4   4  13     5214.49     5701.04    124.17 o 
   6   4  13     7205.58     7213.51    120.21 o 
   8   4  13     1237.64     1043.50     67.89 o 
  10   4  13       12.41       12.54     50.47 o 
  12   4  13     2907.96     2586.56    153.78 o 
  14   4  13     3196.94     3377.28    151.31 o 
  16   4  13     1212.98     1212.99    136.15 o 
 -19   5  13     1041.20      933.03    136.64 o 
 -17   5  13       57.24       98.41     63.48 o 
 -15   5  13      972.83      940.01    205.42 o 
 -13   5  13       80.43       16.10     59.54 o 
 -11   5  13      280.74      318.06     70.52 o 
  -9   5  13       95.86      110.45     57.71 o 
  -7   5  13     1263.85     1417.73     86.56 o 
  -5   5  13     4749.30     4637.48    138.55 o 
  -3   5  13     1131.20     1145.76     75.45 o 
  -1   5  13      864.74      856.85     52.26 o 
   1   5  13      395.50      438.10     51.53 o 
   3   5  13     1555.32     1451.27     72.71 o 
   5   5  13       33.64      157.79     70.09 o 
   7   5  13      563.32      522.73     58.22 o 
   9   5  13     1153.50     1503.57     75.68 o 
  11   5  13      247.69      227.70     87.65 o 
  13   5  13       33.48      -26.98     58.64 o 
  15   5  13        3.78       -6.86     81.78 o 
 -16   6  13       80.81       15.20     60.36 o 
 -14   6  13     1130.52     1040.74    293.06 o 
 -12   6  13      249.42      212.64     67.36 o 
 -10   6  13      290.43      292.60     79.58 o 
  -8   6  13     1515.62     1553.31    133.21 o 
  -6   6  13        6.53      -24.59     53.66 o 
  -4   6  13     4240.87     4102.44    131.98 o 
  -2   6  13     3267.70     2727.73    110.17 o 
   0   6  13     1539.89     1454.49     69.12 o 
   2   6  13     3543.66     3429.12    140.77 o 
   4   6  13      129.23      127.48     44.62 o 
   6   6  13     2156.11     2276.67     89.44 o 
   8   6  13       34.62       55.74     48.32 o 
  10   6  13      665.70      924.16    107.25 o 
  12   6  13     1190.01     1217.89    137.62 o 
 -15   7  13      192.50      197.11     65.49 o 
 -13   7  13     1147.98     1047.62    300.90 o 
 -11   7  13       37.15       36.43     58.30 o 
  -9   7  13     1542.29     1429.43     92.81 o 
  -7   7  13     1253.07      927.11    156.96 o 
  -5   7  13     2805.81     2572.45    116.40 o 
  -3   7  13     2525.47     2437.69    224.52 o 
  -1   7  13       98.90       98.88     66.11 o 
   1   7  13     4514.30     4824.47    147.13 o 
   3   7  13      877.84     1051.68     89.04 o 
   5   7  13      125.80      105.22     58.51 o 
   7   7  13       24.10       42.53     61.81 o 
   9   7  13     2832.99     2500.67     98.35 o 
  11   7  13     1988.59     2371.57    167.00 o 
 -10   8  13        0.91      -57.23     62.12 o 
  -8   8  13      423.57      283.92     67.39 o 
  -6   8  13      426.13      208.20     64.36 o 
  -4   8  13       39.69       -9.96     56.33 o 
  -2   8  13        0.56      -99.42     95.99 o 
   0   8  13       20.69      -83.75     84.73 o 
   2   8  13       49.70       21.37     97.45 o 
   4   8  13       30.43      -56.84     57.52 o 
   6   8  13      239.28       50.21     66.11 o 
 -22   0  14      985.53      862.82    131.25 o 
 -20   0  14      338.82      478.92    116.06 o 
 -18   0  14      420.25      384.90    109.20 o 
 -16   0  14       53.92       77.86     87.16 o 
 -14   0  14     2256.24     2005.78    137.62 o 
 -12   0  14      164.47       82.76     74.44 o 
 -10   0  14      856.00     1187.63     76.07 o 
  -8   0  14     1988.79     1600.48     83.64 o 
  -6   0  14    10825.59    10805.87    207.60 o 
  -4   0  14    22086.98    23356.52    716.49 o 
  -2   0  14     4525.13     4733.86    170.65 o 
   0   0  14    10581.05     9692.21    366.57 o 
   2   0  14     1673.16     1752.81     81.86 o 
   4   0  14     3771.49     3711.35    112.39 o 
   6   0  14     2976.74     2506.25    158.68 o 
   8   0  14     1537.69     1529.31    132.23 o 
  10   0  14     3469.13     3848.97    189.53 o 
  12   0  14      471.64      266.39    102.35 o 
  14   0  14       18.48       24.49     93.04 o 
  16   0  14      333.27      275.70    127.32 o 
  18   0  14     5349.33     6065.93    269.85 o 
 -21   1  14      292.31      341.52     95.24 o 
 -19   1  14      750.05      595.08     80.85 o 
 -17   1  14      153.13      215.21     67.43 o 
 -15   1  14       96.07      126.68    100.39 o 
 -13   1  14       87.58      137.27     53.15 o 
 -11   1  14      486.57      448.13     66.31 o 
  -9   1  14     2535.67     3038.94     73.88 o 
  -7   1  14       22.61       25.82     31.00 o 
  -5   1  14       30.42       57.82     32.12 o 
  -3   1  14      356.96      353.41     38.40 o 
  -1   1  14      691.76      771.95     46.79 o 
   1   1  14     1067.36      904.44     48.89 o 
   3   1  14     1072.29     1122.06     51.45 o 
   5   1  14      949.06      878.73    100.71 o 
   7   1  14       91.68       22.53     52.29 o 
   9   1  14        9.94        8.53     56.24 o 
  11   1  14      285.02      379.86     71.64 o 
  13   1  14      343.32      353.75    101.37 o 
  15   1  14      295.40      392.38     87.42 o 
  17   1  14      144.28      157.83     87.00 o 
 -20   2  14       47.74      151.31     66.35 o 
 -18   2  14      582.50      668.51     82.07 o 
 -16   2  14     1152.06      999.26    113.86 o 
 -14   2  14     1262.38     1261.11    122.66 o 
 -12   2  14      255.46      122.28     53.74 o 
 -10   2  14       48.45        4.36     50.01 o 
  -8   2  14     1948.14     2127.58     64.90 o 
  -6   2  14     3530.42     3733.93     81.74 o 
  -4   2  14     1653.96     1595.75     58.06 o 
  -2   2  14      282.63      232.65     36.00 o 
   0   2  14     2791.18     2998.13     73.72 o 
   2   2  14     9788.58     9357.68    134.43 o 
   4   2  14     7665.18     7430.21    241.86 o 
   6   2  14     1032.13      932.37    107.82 o 
   8   2  14     3728.48     3219.62    126.90 o 
  10   2  14     1759.96     1836.12    103.97 o 
  12   2  14     4484.32     4389.41    153.02 o 
  14   2  14      350.94      259.91     77.02 o 
  16   2  14      320.76      273.46     76.33 o 
 -19   3  14      213.81      261.89     66.31 o 
 -17   3  14     1666.02     1309.36    342.79 o 
 -15   3  14      131.35       96.62     59.88 o 
 -13   3  14     1383.92     1323.39     93.12 o 
 -11   3  14     1915.15     1878.89     97.28 o 
  -9   3  14     6708.97     6523.23    166.05 o 
  -7   3  14      314.97      215.69     56.68 o 
  -5   3  14      455.92      374.55     65.01 o 
  -3   3  14     1470.10     1252.60     57.92 o 
  -1   3  14     5976.30     6430.69    109.68 o 
   1   3  14     1639.50     1737.08     69.75 o 
   3   3  14     1627.08     1546.70     85.89 o 
   5   3  14    16428.53    18217.76    257.07 o 
   7   3  14     8637.91     8868.34    161.22 o 
   9   3  14      144.60      126.59     61.34 o 
  11   3  14      245.78      165.80     78.60 o 
  13   3  14     3085.00     2734.92    128.11 o 
  15   3  14     1939.33     1936.74    119.35 o 
 -18   4  14      179.82      176.45     63.28 o 
 -16   4  14       76.14      106.12     63.52 o 
 -14   4  14      263.25      275.85     69.39 o 
 -12   4  14      865.25      927.75     84.63 o 
 -10   4  14      532.68      643.68     74.87 o 
  -8   4  14      482.75      544.94     72.50 o 
  -6   4  14      694.97      716.42     72.59 o 
  -4   4  14     1276.15     1461.03     59.93 o 
  -2   4  14       89.95      143.41     40.08 o 
   0   4  14       45.03       12.81     32.21 o 
   2   4  14        0.97      -35.34     42.13 o 
   4   4  14       20.53      -47.49     44.39 o 
   6   4  14      816.31      789.66     65.98 o 
   8   4  14      159.09       42.11     58.67 o 
  10   4  14        0.71       12.39     65.26 o 
  12   4  14      230.25      141.55     62.46 o 
  14   4  14       46.03       70.91     65.89 o 
 -17   5  14      840.84      835.39    280.35 o 
 -15   5  14      615.41      427.49     72.75 o 
 -13   5  14      219.09      153.86     56.56 o 
 -11   5  14      486.65      490.12     75.25 o 
  -9   5  14     2559.55     2205.16    102.97 o 
  -7   5  14     2886.73     2823.76    136.61 o 
  -5   5  14     1098.98      919.34     82.47 o 
  -3   5  14     5831.42     6065.19    125.00 o 
  -1   5  14      398.03      453.70     46.45 o 
   1   5  14      166.99      128.37     38.75 o 
   3   5  14      307.04      268.97     53.05 o 
   5   5  14     2622.11     2494.04     91.84 o 
   7   5  14     7595.61     7610.33    191.45 o 
   9   5  14     1012.76     1019.05    134.19 o 
  11   5  14     1202.20     1412.75    147.90 o 
  13   5  14     1449.08     1557.72    157.70 o 
 -16   6  14      124.13      146.29     64.18 o 
 -14   6  14     1419.97     1514.62    138.60 o 
 -12   6  14     1050.39      834.14    272.52 o 
 -10   6  14      193.77      173.78     60.49 o 
  -8   6  14      517.51      530.36     81.54 o 
  -6   6  14     1975.50     2095.96    239.46 o 
  -4   6  14     1032.49      984.05    159.17 o 
  -2   6  14      935.16      973.68     85.21 o 
   0   6  14      115.34       64.59     40.76 o 
   2   6  14     1367.98     1768.80    240.54 o 
   4   6  14      170.99      247.95     68.37 o 
   6   6  14       44.03     -120.48     80.32 o 
   8   6  14     1312.82     1433.49    163.55 o 
  10   6  14     1870.90     1714.43    160.15 o 
  12   6  14     1193.58     1193.40    143.98 o 
 -13   7  14       25.38       61.28     64.67 o 
 -11   7  14      185.11      157.91     64.49 o 
  -9   7  14      364.62      319.30     69.16 o 
  -7   7  14      286.59      303.14     67.87 o 
  -5   7  14      369.12      316.70     70.46 o 
  -3   7  14     1986.05     1723.73    100.20 o 
  -1   7  14      825.23      769.83     81.07 o 
   1   7  14      100.61      104.79     96.96 o 
   3   7  14       80.74       18.61     91.57 o 
   5   7  14      103.63       -7.35    100.39 o 
   7   7  14       30.56       34.25     99.90 o 
   9   7  14       14.65       -5.30     64.91 o 
  -8   8  14      928.31      700.07    158.90 o 
  -6   8  14     1655.90     1643.31    104.66 o 
  -4   8  14      352.02      238.88     67.82 o 
  -2   8  14       14.11       -5.88     80.80 o 
   0   8  14      868.62      625.35    119.99 o 
   2   8  14     1564.13     1118.47    149.37 o 
   4   8  14     1196.15     1205.15    165.04 o 
 -21   1  15      706.89      834.19     98.15 o 
 -19   1  15      430.27      510.03     80.29 o 
 -17   1  15        1.60       46.00     58.91 o 
 -15   1  15      645.52      686.44     79.47 o 
 -13   1  15     2338.13     2423.72    106.83 o 
 -11   1  15     1767.93     1672.84     93.91 o 
  -9   1  15      111.42      234.07     38.16 o 
  -7   1  15     1465.36     1286.80     57.23 o 
  -5   1  15     8052.37     8195.38    127.85 o 
  -3   1  15      804.23      865.32     51.41 o 
  -1   1  15      358.02      479.07     43.23 o 
   1   1  15     1889.61     1813.18     63.15 o 
   3   1  15      560.23      628.94     46.72 o 
   5   1  15       97.49       22.09     37.67 o 
   7   1  15       38.32       65.09     60.08 o 
   9   1  15     2844.50     2846.94    135.63 o 
  11   1  15     6988.80     7294.78    193.92 o 
  13   1  15     1089.98     1076.30    106.44 o 
  15   1  15       57.23      -42.03     71.88 o 
 -20   2  15      116.44      241.17     72.30 o 
 -18   2  15     1036.60     1001.43    150.35 o 
 -16   2  15      799.83      861.34    124.12 o 
 -14   2  15      122.77       81.51     56.96 o 
 -12   2  15        2.28      -66.28     47.27 o 
 -10   2  15     4846.85     4573.21    205.69 o 
  -8   2  15     5173.97     5678.00    104.55 o 
  -6   2  15        7.96       15.83     31.91 o 
  -4   2  15     1726.99     1673.83     61.29 o 
  -2   2  15       12.59        1.56     31.80 o 
   0   2  15      545.67      704.46     65.66 o 
   2   2  15      802.42      854.60     49.75 o 
   4   2  15     1483.15     1308.46     87.25 o 
   6   2  15     5981.32     6224.05    184.39 o 
   8   2  15       68.99       50.41     58.83 o 
  10   2  15      784.05      298.22    101.86 o 
  12   2  15      371.27      374.88     78.60 o 
  14   2  15     1693.73     1449.60    115.46 o 
  16   2  15     2178.18     2303.49    191.98 o 
 -19   3  15      842.65      737.87    216.44 o 
 -17   3  15     1215.08      824.63    230.89 o 
 -15   3  15       32.69       50.27     66.11 o 
 -13   3  15      575.91      470.58    193.19 o 
 -11   3  15      508.90      643.93    157.18 o 
  -9   3  15      401.64      400.48     68.38 o 
  -7   3  15      266.10      355.75     50.94 o 
  -5   3  15       74.01       43.42     34.37 o 
  -3   3  15        0.87       -5.01     32.02 o 
  -1   3  15      526.97      613.54     48.36 o 
   1   3  15        8.29       26.14     32.90 o 
   3   3  15     7668.19     7303.58    145.04 o 
   5   3  15      542.08      547.02     69.84 o 
   7   3  15      549.98      450.35     77.73 o 
   9   3  15      432.75      426.00     77.13 o 
  11   3  15       20.57      -25.44     64.75 o 
  13   3  15      219.06      226.75     78.95 o 
  15   3  15       23.33      -59.09     74.31 o 
 -18   4  15     1366.28     1575.35    159.17 o 
 -16   4  15      655.24      803.59    317.81 o 
 -14   4  15       43.82       40.36     59.54 o 
 -12   4  15      456.19      407.51     86.67 o 
 -10   4  15     1667.14     1681.90    114.09 o 
  -8   4  15     2430.93     2232.89    103.17 o 
  -6   4  15      937.49      975.77    107.74 o 
  -4   4  15     1171.21     1086.81     59.02 o 
  -2   4  15     1460.47     1316.98     58.80 o 
   0   4  15     1557.47     1524.49     61.77 o 
   2   4  15     1091.04     1317.13     76.23 o 
   4   4  15     2882.97     2766.28     96.03 o 
   6   4  15     4237.76     4808.62    162.78 o 
   8   4  15     3501.89     3525.19    136.95 o 
  10   4  15      651.32      612.66    134.19 o 
  12   4  15       84.79       54.91     64.95 o 
  14   4  15      447.48      267.49     75.87 o 
 -17   5  15      102.33       58.86     54.78 o 
 -15   5  15      448.72      285.12    110.67 o 
 -13   5  15      874.32      600.08    154.51 o 
 -11   5  15        1.29      -40.60     53.69 o 
  -9   5  15        2.69      -79.67     53.11 o 
  -7   5  15       59.61       18.28     50.53 o 
  -5   5  15     1131.62      942.52    182.67 o 
  -3   5  15      581.43      737.40     83.23 o 
  -1   5  15     1221.55     1131.76     62.03 o 
   1   5  15      797.73      951.89     74.90 o 
   3   5  15      882.27      810.20     67.88 o 
   5   5  15       10.58      -68.39     45.60 o 
   7   5  15       17.76      -34.73     72.60 o 
   9   5  15      717.51      665.18     85.77 o 
  11   5  15     1039.92     1013.54    125.86 o 
 -14   6  15      474.30      388.50     98.43 o 
 -12   6  15      183.12      197.70     63.73 o 
 -10   6  15      248.46      229.91     73.94 o 
  -8   6  15       47.63       45.39     53.90 o 
  -6   6  15      447.21      301.68     65.75 o 
  -4   6  15     1158.42      804.74     79.39 o 
  -2   6  15     2905.69     2706.28    111.95 o 
   0   6  15      883.07      917.33     78.75 o 
   2   6  15        9.37      -21.05     46.27 o 
   4   6  15      213.98      144.74     83.50 o 
   6   6  15       89.78       86.44     51.60 o 
   8   6  15     1100.88     1128.26    145.94 o 
  10   6  15       53.03        2.45     98.92 o 
 -11   7  15       15.59       61.37     62.71 o 
  -9   7  15      391.07      343.56     75.92 o 
  -7   7  15     2787.81     2881.94    126.10 o 
  -5   7  15     2361.11     2246.02    112.23 o 
  -3   7  15      560.26      557.31    153.77 o 
  -1   7  15       81.60       57.01     59.58 o 
   1   7  15     1182.77     1026.40    139.09 o 
   3   7  15     2740.50     2780.69    124.45 o 
   5   7  15     1119.56     1144.92    148.39 o 
   7   7  15      102.13      149.85    100.39 o 
  -4   8  15      137.65       94.00     65.35 o 
  -2   8  15      450.87      628.29    116.56 o 
   0   8  15        2.21      -68.07     94.03 o 
 -20   0  16      155.87      190.00    111.65 o 
 -18   0  16        2.94       41.62     85.69 o 
 -16   0  16       17.84        1.47     82.27 o 
 -14   0  16      567.92      596.45    117.54 o 
 -12   0  16     1817.75     1952.89    141.05 o 
 -10   0  16       76.38       94.54     51.02 o 
  -8   0  16       84.10      319.97     58.65 o 
  -6   0  16     4020.24     3380.39    139.55 o 
  -4   0  16    10442.29    10277.33    211.59 o 
  -2   0  16     4878.32     4864.57    144.20 o 
   0   0  16      174.39      114.65     51.87 o 
   2   0  16     1236.14      991.54     77.86 o 
   4   0  16      907.23     1270.73    129.29 o 
   6   0  16     2168.95     1819.68    150.35 o 
   8   0  16       23.70      -28.40     82.27 o 
  10   0  16     4866.67     4875.37    234.59 o 
  12   0  16     4536.55     5141.78    236.54 o 
  14   0  16     1134.72      720.85    148.39 o 
 -19   1  16      113.24      145.10     72.48 o 
 -17   1  16      104.70      108.74     66.46 o 
 -15   1  16       40.52       88.71     62.44 o 
 -13   1  16      100.36      137.20     58.81 o 
 -11   1  16       67.52       65.80     56.36 o 
  -9   1  16      157.00      102.91     36.98 o 
  -7   1  16     1052.38     1364.30     60.61 o 
  -5   1  16       70.32      124.74     37.12 o 
  -3   1  16     1953.20     1939.88     77.11 o 
  -1   1  16      895.48     1067.90     56.33 o 
   1   1  16     3173.81     3678.93     86.22 o 
   3   1  16     2512.55     2165.51     83.06 o 
   5   1  16        2.79      -44.43     54.99 o 
   7   1  16      769.71      723.90     83.86 o 
   9   1  16      520.30      457.55     78.73 o 
  11   1  16        3.63      -23.86     73.70 o 
  13   1  16       80.66       -1.63     75.06 o 
  15   1  16      260.95      241.73     92.75 o 
 -18   2  16      505.16      477.22    152.79 o 
 -16   2  16      827.83      672.14    249.49 o 
 -14   2  16       35.70       55.84     58.41 o 
 -12   2  16      290.56      270.78     66.56 o 
 -10   2  16     1221.59     1243.39    102.33 o 
  -8   2  16      122.13      104.43     52.52 o 
  -6   2  16      446.09      536.92     47.23 o 
  -4   2  16      320.69      422.55     58.65 o 
  -2   2  16      164.66      181.60     40.04 o 
   0   2  16      186.44      219.01     38.34 o 
   2   2  16      595.72      819.43     53.11 o 
   4   2  16      533.96      587.05     58.22 o 
   6   2  16      367.75      613.70     81.32 o 
   8   2  16       56.08      -21.01     64.89 o 
  10   2  16      656.19      763.64     90.84 o 
  12   2  16     1755.98     1839.33    121.03 o 
  14   2  16      889.86      741.99    238.72 o 
 -17   3  16     3491.46     3432.74    191.49 o 
 -15   3  16      235.16      281.70     67.30 o 
 -13   3  16       21.76      100.08     59.49 o 
 -11   3  16       71.01       77.97     61.10 o 
  -9   3  16      590.72      583.17     74.80 o 
  -7   3  16     1577.70     1613.88     75.93 o 
  -5   3  16        5.23       15.62     34.09 o 
  -3   3  16      712.38      907.00     56.25 o 
  -1   3  16     1500.59     1385.36     74.64 o 
   1   3  16     1975.93     1887.41     66.10 o 
   3   3  16     2132.55     2232.46    110.90 o 
   5   3  16     3943.36     3413.05    125.26 o 
   7   3  16     1095.72     1467.60    105.29 o 
   9   3  16      716.46     1019.28     97.30 o 
  11   3  16      350.42      173.93     73.53 o 
  13   3  16       49.09      -25.91     94.52 o 
 -16   4  16       10.21       56.33     65.42 o 
 -14   4  16       95.29      136.01     60.99 o 
 -12   4  16      184.78      230.58     64.27 o 
 -10   4  16      683.48      507.67     72.03 o 
  -8   4  16      671.68      787.65     84.30 o 
  -6   4  16       77.15      119.87     58.12 o 
  -4   4  16      344.88      325.62     55.13 o 
  -2   4  16     4450.12     4584.58    140.80 o 
   0   4  16        1.04        0.90     38.17 o 
   2   4  16      228.59      248.29     52.39 o 
   4   4  16        5.79       -2.60     48.60 o 
   6   4  16      506.02      644.38     68.57 o 
   8   4  16        5.72       18.45    113.61 o 
  10   4  16       79.16       23.53     67.00 o 
  12   4  16       39.04      -26.88     65.85 o 
 -15   5  16     1399.46     1075.27    543.07 o 
 -13   5  16      236.30      189.59    118.51 o 
 -11   5  16      568.97      443.16     69.35 o 
  -9   5  16     3088.68     2769.88    117.50 o 
  -7   5  16      378.87      280.92     77.86 o 
  -5   5  16      164.84      141.18     54.36 o 
  -3   5  16       69.96       51.69     77.37 o 
  -1   5  16      713.32      706.11     55.66 o 
   1   5  16      753.50      727.00     67.45 o 
   3   5  16       31.31      -66.99     44.66 o 
   5   5  16        7.87       10.29     49.18 o 
   7   5  16     2803.06     2553.27    137.13 o 
   9   5  16     2792.15     2752.71    130.64 o 
  11   5  16      505.53      560.70    125.86 o 
 -12   6  16      315.20      346.54     72.72 o 
 -10   6  16      779.48      453.63    118.02 o 
  -8   6  16      627.12      423.34     70.17 o 
  -6   6  16     1760.10     1715.89    178.24 o 
  -4   6  16      991.90      773.40     81.78 o 
  -2   6  16      556.99      544.84     91.82 o 
   0   6  16       15.82       12.69     59.99 o 
   2   6  16      506.30      676.83     70.26 o 
   4   6  16     1311.48     1344.66     86.38 o 
   6   6  16      486.62      437.71     66.09 o 
   8   6  16        1.09      -61.81     60.85 o 
  -9   7  16       33.23       -0.46     58.50 o 
  -7   7  16        5.57       42.06     88.39 o 
  -5   7  16      250.78      175.97     66.64 o 
  -3   7  16      337.10      265.59     68.73 o 
  -1   7  16        3.04       93.53     97.94 o 
   1   7  16      281.25      192.94    106.75 o 
   3   7  16        2.67      -45.29     62.73 o 
 -17   1  17      287.03      174.90     70.62 o 
 -15   1  17        5.66      -40.73     55.71 o 
 -13   1  17      376.73      437.74     74.74 o 
 -11   1  17     2434.07     2617.75    116.53 o 
  -9   1  17     1462.17     1499.73     64.40 o 
  -7   1  17     1960.48     2317.30     74.62 o 
  -5   1  17     5725.97     5604.18    109.32 o 
  -3   1  17     5393.61     5600.96    108.74 o 
  -1   1  17     7205.01     7079.56    123.48 o 
   1   1  17      348.39      336.63     43.80 o 
   3   1  17      847.79      866.99     65.43 o 
   5   1  17      258.03      297.12     66.60 o 
   7   1  17      597.08      611.51     83.60 o 
   9   1  17       60.43      104.97     67.93 o 
  11   1  17     2803.28     2350.10    123.80 o 
  13   1  17     3197.39     3304.02    145.96 o 
 -18   2  17      198.41      375.85    125.61 o 
 -16   2  17      203.54      235.42     60.72 o 
 -14   2  17      101.68      180.78     64.77 o 
 -12   2  17        9.04       25.05     59.36 o 
 -10   2  17       12.51      -20.38     54.19 o 
  -8   2  17     1394.53     1330.00     78.51 o 
  -6   2  17     3718.82     4061.84     94.04 o 
  -4   2  17        0.17      -26.32     35.77 o 
  -2   2  17     2122.82     1957.44     69.14 o 
   0   2  17     1078.79     1122.64     59.37 o 
   2   2  17     2243.53     2336.85     89.69 o 
   4   2  17      924.94      762.35     84.93 o 
   6   2  17       27.85       -1.75     60.85 o 
   8   2  17     1814.55     1986.52    149.62 o 
  10   2  17      341.59      434.36     84.45 o 
  12   2  17       13.16       32.43     70.47 o 
 -17   3  17      139.77      100.41     66.07 o 
 -15   3  17      127.24      229.95    122.91 o 
 -13   3  17       53.16       40.31     58.70 o 
 -11   3  17       37.87       -9.94     57.80 o 
  -9   3  17      735.04      748.34    151.55 o 
  -7   3  17      392.45      396.35     56.43 o 
  -5   3  17     1383.72     1492.38     62.57 o 
  -3   3  17        7.40       12.03     37.26 o 
  -1   3  17      107.39       86.96     40.60 o 
   1   3  17     1276.09     1342.53     88.25 o 
   3   3  17     1402.51     1594.45     85.31 o 
   5   3  17      520.36      512.60     77.73 o 
   7   3  17     2640.21     2341.84    120.76 o 
   9   3  17      202.20       92.56     75.12 o 
  11   3  17       15.85       36.27     71.98 o 
 -16   4  17     1016.87      853.53    453.71 o 
 -14   4  17     1446.18     1040.11    144.47 o 
 -12   4  17       60.30      107.55     64.78 o 
 -10   4  17      632.34      769.97    167.96 o 
  -8   4  17     1659.55     1731.20     99.21 o 
  -6   4  17      228.24      208.92     64.06 o 
  -4   4  17       82.83       79.26     48.71 o 
  -2   4  17       15.44       17.66     39.10 o 
   0   4  17     6629.14     6207.63    204.59 o 
   2   4  17     4394.18     4171.85    146.09 o 
   4   4  17      223.41      156.60     53.57 o 
   6   4  17      707.26      675.68     89.04 o 
   8   4  17     3464.86     3873.44    151.48 o 
  10   4  17     2034.51     2192.49    130.25 o 
 -13   5  17      182.16      105.35     97.70 o 
 -11   5  17      344.56      340.30     73.40 o 
  -9   5  17       12.19       86.55     60.10 o 
  -7   5  17     1187.67      825.20    188.53 o 
  -5   5  17       48.93        7.59     53.90 o 
  -3   5  17      362.66      312.16     60.56 o 
  -1   5  17     1236.14     1326.70     65.80 o 
   1   5  17       31.22       97.07     52.18 o 
   3   5  17      476.64      473.55     65.66 o 
   5   5  17       36.45      -26.67     50.87 o 
   7   5  17        1.68       76.80     74.68 o 
   9   5  17       59.54       82.53     68.67 o 
 -10   6  17      470.79      380.44     70.56 o 
  -8   6  17      359.30      256.12     68.31 o 
  -6   6  17      150.23      190.44     65.66 o 
  -4   6  17      928.19      673.80     84.84 o 
  -2   6  17      191.57      128.38     64.74 o 
   0   6  17     1262.05     1275.63    158.68 o 
   2   6  17      639.48      678.77     70.72 o 
   4   6  17       96.17       -5.16     52.19 o 
   6   6  17      385.01      547.92     67.65 o 
  -3   7  17      631.54      600.30     85.30 o 
 -16   0  18       53.74      196.86    100.39 o 
 -14   0  18       49.61       71.99     92.06 o 
 -12   0  18      524.60      448.07    107.73 o 
 -10   0  18     2063.98     2383.71    109.00 o 
  -8   0  18        7.58       95.91     57.67 o 
  -6   0  18     5449.18     5834.00    162.06 o 
  -4   0  18     2581.72     2545.38    111.39 o 
  -2   0  18     1765.92     1750.24     95.89 o 
   0   0  18      684.91      681.96    138.08 o 
   2   0  18      201.62      257.58    103.33 o 
   4   0  18     1901.51     1834.86    154.76 o 
   6   0  18      742.62      646.41    118.03 o 
   8   0  18       43.35      -48.48     86.67 o 
  10   0  18       33.00      -87.66    103.34 o 
  12   0  18     2365.62     2372.55    196.39 o 
 -17   1  18        0.84       22.48     59.11 o 
 -15   1  18      665.35      640.91    237.00 o 
 -13   1  18       82.25       65.35     60.48 o 
 -11   1  18      119.22      174.14     64.59 o 
  -9   1  18      137.77      150.71     48.04 o 
  -7   1  18      300.03      335.40     53.90 o 
  -5   1  18      121.74      220.90     42.69 o 
  -3   1  18      930.69     1056.14     61.70 o 
  -1   1  18     1628.94     1625.66     77.75 o 
   1   1  18       42.32      -16.02     33.91 o 
   3   1  18      151.01       96.50     59.35 o 
   5   1  18      223.15      209.43     69.63 o 
   7   1  18      469.99      489.62     81.32 o 
   9   1  18     1079.10     1412.39    183.14 o 
  11   1  18      195.99       96.87     96.47 o 
 -16   2  18       52.38       -2.92    110.92 o 
 -14   2  18       92.12       53.13    103.57 o 
 -12   2  18      365.10      373.29     71.59 o 
 -10   2  18      959.08     1040.22     94.47 o 
  -8   2  18      302.20      372.71     59.39 o 
  -6   2  18       23.92       49.58     38.90 o 
  -4   2  18     2684.21     2772.86    140.51 o 
  -2   2  18     3560.61     3447.21    120.37 o 
   0   2  18      235.63      205.92     43.77 o 
   2   2  18      354.57      449.19     61.08 o 
   4   2  18      669.39      894.08    109.95 o 
   6   2  18     1384.56     1362.76    107.82 o 
   8   2  18      536.96      282.55     82.20 o 
  10   2  18      170.38      120.19    155.72 o 
 -15   3  18     1539.13     1225.43    526.67 o 
 -13   3  18      637.21      789.45    298.96 o 
 -11   3  18        0.11      -12.35     60.09 o 
  -9   3  18      331.44      423.93     84.96 o 
  -7   3  18      501.51      532.98     64.15 o 
  -5   3  18     1059.28     1173.61     64.01 o 
  -3   3  18       60.12       22.68     39.72 o 
  -1   3  18     2654.67     2967.09     84.47 o 
   1   3  18     6952.17     6643.28    147.75 o 
   3   3  18     1428.83     1335.55     78.61 o 
   5   3  18       22.11        4.32     68.59 o 
   7   3  18      714.08      789.88     99.27 o 
   9   3  18     2136.27     2028.69    121.40 o 
 -14   4  18        5.66      -48.80     61.22 o 
 -12   4  18       32.46       11.92     59.85 o 
 -10   4  18       88.76       11.09     58.56 o 
  -8   4  18      775.47      612.85     82.38 o 
  -6   4  18        1.75      -20.86     56.52 o 
  -4   4  18      170.42      146.74     51.52 o 
  -2   4  18      375.85      436.76     49.54 o 
   0   4  18     1791.72     1829.78     86.21 o 
   2   4  18       25.74       10.23     52.75 o 
   4   4  18     1118.04     1212.83     81.49 o 
   6   4  18      402.27      411.39     85.41 o 
   8   4  18       76.75       59.50     70.91 o 
 -11   5  18        4.21        3.94     56.18 o 
  -9   5  18     2000.87     1974.66    108.68 o 
  -7   5  18      858.63      635.58    194.64 o 
  -5   5  18       45.22       78.53     60.46 o 
  -3   5  18       11.06       41.72     47.66 o 
  -1   5  18      729.70      830.53     72.07 o 
   1   5  18     2299.45     2230.63    107.20 o 
   3   5  18     1155.22     1150.35     83.49 o 
   5   5  18       11.17      -25.52     70.27 o 
  -6   6  18      164.75      145.93     95.00 o 
  -4   6  18     1098.66      905.58    119.01 o 
  -2   6  18      673.26      824.14    133.70 o 
   0   6  18       32.49        8.33     97.94 o 
   2   6  18       14.52       25.55     63.69 o 
 -15   1  19       40.70       84.68     66.60 o 
 -13   1  19        3.28       20.26     63.99 o 
 -11   1  19      366.79      370.48    116.55 o 
  -9   1  19      912.60      975.96     73.21 o 
  -7   1  19      457.27      413.08     51.41 o 
  -5   1  19     1513.54     1729.45     72.98 o 
  -3   1  19     1187.92     1332.31     80.01 o 
  -1   1  19      807.17      929.68     61.70 o 
   1   1  19      139.21      134.69     49.59 o 
   3   1  19      456.41      603.71    101.38 o 
   5   1  19     1553.94     1661.55    110.70 o 
   7   1  19     1984.72     2078.82    120.47 o 
   9   1  19      308.30      348.18     84.95 o 
 -14   2  19     1034.75      950.36    201.01 o 
 -12   2  19      106.80      136.45     67.58 o 
 -10   2  19       33.91      -16.72     57.63 o 
  -8   2  19      396.33      322.27     59.76 o 
  -6   2  19      359.62      367.02     50.94 o 
  -4   2  19      361.32      473.95     52.28 o 
  -2   2  19      328.74      486.42     52.35 o 
   0   2  19     1784.08     1879.38     86.48 o 
   2   2  19      510.33      565.59     67.06 o 
   4   2  19      403.74      473.04     82.57 o 
   6   2  19      683.98      626.94     91.04 o 
   8   2  19      900.44      803.83     97.49 o 
 -13   3  19       19.50       41.02     64.76 o 
 -11   3  19        7.05      -36.51     59.21 o 
  -9   3  19       34.86       32.71     63.10 o 
  -7   3  19       28.74       11.62     51.04 o 
  -5   3  19       36.92        0.34     47.55 o 
  -3   3  19      133.88      130.28     43.43 o 
  -1   3  19      390.40      413.91     63.70 o 
   1   3  19     1905.93     1702.98     85.87 o 
   3   3  19        2.02      -12.90     64.58 o 
   5   3  19        1.36      -32.04     65.00 o 
   7   3  19      400.63      310.35     98.43 o 
 -10   4  19        2.10       86.71     70.81 o 
  -8   4  19      507.90      543.82    202.25 o 
  -6   4  19       11.99      -17.26     55.82 o 
  -4   4  19      151.74      171.56     54.89 o 
  -2   4  19      249.00      220.79     46.11 o 
   0   4  19     3881.55     3892.11    118.56 o 
   2   4  19     2081.14     1938.97     90.24 o 
   4   4  19      178.66      113.60     76.12 o 
   6   4  19       21.40      -71.80    104.80 o 
  -7   5  19        5.48       -0.47     66.60 o 
  -5   5  19       66.03       48.33     61.28 o 
  -3   5  19      375.30      345.87     59.23 o 
  -1   5  19      396.11      480.10     85.17 o 
   1   5  19      206.95      274.58     62.00 o 
 -12   0  20       88.53      253.66    109.69 o 
 -10   0  20     1415.99     1559.19    145.45 o 
  -8   0  20     2714.60     2945.59    127.26 o 
  -6   0  20     1682.08     1566.71    101.51 o 
  -4   0  20       17.52       99.95     63.66 o 
  -2   0  20      385.84      400.50     74.55 o 
   0   0  20      329.87      274.23    109.20 o 
   2   0  20      397.41      250.23    111.16 o 
   4   0  20      662.79      780.55    131.25 o 
   6   0  20     3693.00     3769.68    221.85 o 
 -13   1  20      266.33      311.25     74.76 o 
 -11   1  20      485.10      493.47    131.73 o 
  -9   1  20       98.86      114.21     52.15 o 
  -7   1  20       93.18      140.69     44.21 o 
  -5   1  20      219.79      239.46     49.63 o 
  -3   1  20      745.15      851.94     61.43 o 
  -1   1  20       34.99       17.56     41.11 o 
   1   1  20       11.68      -26.51    103.33 o 
   3   1  20      266.52      241.97     75.13 o 
   5   1  20       76.12       94.06     69.60 o 
   7   1  20      259.12      188.27     78.71 o 
 -12   2  20      126.45      196.46     96.47 o 
 -10   2  20      289.62      275.37     72.25 o 
  -8   2  20       10.20       52.06     49.85 o 
  -6   2  20       51.64        9.23     49.94 o 
  -4   2  20      362.31      399.34     53.47 o 
  -2   2  20      805.00      763.31     80.36 o 
   0   2  20      173.37      237.31     58.63 o 
   2   2  20       10.10       51.98     70.43 o 
   4   2  20        2.47      -99.09     66.06 o 
   6   2  20      643.52      764.39     99.00 o 
  -9   3  20      349.21      278.80     73.55 o 
  -7   3  20       49.65       82.50     52.78 o 
  -5   3  20      456.68      477.76     63.77 o 
  -3   3  20      871.10     1106.61     69.35 o 
  -1   3  20      210.77      317.42     79.55 o 
   1   3  20     2850.60     3046.69    108.69 o 
   3   3  20      587.92      618.19    138.84 o 
  -6   4  20      177.74       65.66     59.12 o 
  -4   4  20       35.67      116.79     53.64 o 
  -2   4  20      273.38      343.03     81.60 o 
   0   4  20      149.35      172.69     57.57 o 
  -9   1  21     1312.56     1542.17    138.13 o 
  -7   1  21     1514.75     1570.41     79.68 o 
  -5   1  21      329.65      297.70     52.79 o 
  -3   1  21      119.24      173.88     48.34 o 
  -1   1  21      397.11      481.63     84.90 o 
   1   1  21       57.25       37.21     69.00 o 
   3   1  21       35.40        5.09     73.51 o 
  -8   2  21       84.22       70.27     55.27 o 
  -6   2  21      174.97      180.79     81.53 o 
  -4   2  21       62.34      138.46     58.74 o 
  -2   2  21       28.89        7.97     54.92 o 
   0   2  21      313.42      373.50     65.57 o 
   2   2  21      969.43      914.54    102.22 o 
  -3   3  21       80.05       87.54     55.01 o 
                                                 
